# Supplementary material for: Multi-omic analysis reveals lipid dysregulation associated with mitochondrial dysfunction in parkinson’s disease brain
Source: Nat Commun. 2025 Nov 25;16:10490. doi: 10.1038/s41467-025-65489-2 (PMC12647800; doi:10.1038/s41467-025-65489-2)
Supplement: Supplementary file 4 — Source data [file 41467_2025_65489_MOESM4_ESM.xlsx]

## Sheet: Data
Primary ID	SampleID	Class	Age	Sex	Braak - overview	PD stage	Brain bank	Region	Lewy body Braak	Brainstem proximity	Subcortical brain structures	Ceramide d18:1/16:0	Ceramide d18:1/16:1	Ceramide d18:1/18:0	Ceramide d18:1/18:1	Ceramide d18:1/20:0	Ceramide d18:1/22:0	Ceramide d18:1/22:1	Ceramide d18:1/24:0	Ceramide d18:1/24:1	Ceramide d18:1/16:0-OH	Ceramide d18:1/18:0-OH	Ceramide d18:1/24:0-OH	Ceramide d18:1/24:1-OH	GM3 d18:1/18:0	GM2 d18:1/16:0	GM2 d18:1/18:0	GM2 d18:1/18:1	GM1 d18:1/16:0	GM1 d18:1/18:0	GM1 d18:1/18:1	GM1 d18:1/24:1	Lyso-sphingomyelin 18:1	Lyso-509	Sphingomyelin d18:1/18:2	HexSph -28	HexSph d18:1 (quant)	HexCer d18:1/16:1	HexCer d18:1/16:0	HexCer d18:1/18:1	HexCer d18:1/24:1	HexCer d18:1/24:0	HexCer d18:1/24:1-OH	HexCer d18:1/24:0-OH	HexCer d18:1/26:1	HexCer d18:1/26:0	Hex2Sph d18:1	Hex2Cer d18:1/16:0	Hex2Cer d18:1/18:0
HarmonisedID												1	2	3	4	5	6	7	8	9	10	11	12	13	14	15	16	17	18	19	20	21	22	23	24	25	26	27	28	29	30	31	32	33	34	35	36	37	38
MRM												Q1=536.5 > Q3=280.26	Q1=534.49 > Q3=278.25	Q1=564.54 > Q3=308.3	Q1=562.52 > Q3=306.28	Q1=592.57 > Q3=336.33	Q1=620.6 > Q3=364.36	Q1=618.58 > Q3=362.34	Q1=648.63 > Q3=392.39	Q1=646.61 > Q3=390.37	Q1=552.5 > Q3=296.26	Q1=580.53 > Q3=324.29	Q1=664.62 > Q3=408.38	Q1=662.61 > Q3=406.37									Q1=465.35 > Q3=184.07	Q1=509.3 > Q3=184.07	Q1=727.58 > Q3=184.07	Q1=434.37 > Q3=254.32	Q1=462.34 > Q3=264.3	Q1=720.54 > Q3=540.48	Q1=722.55 > Q3=542.49	Q1=748.57 > Q3=568.51	Q1=832.66 > Q3=652.6	Q1=834.68 > Q3=654.62	Q1=848.66 > Q3=668.6	Q1=850.68 > Q3=670.61	Q1=860.7 > Q3=680.63	Q1=862.71 > Q3=682.65	Q1=624.4 > Q3=282.36	Q1=884.61 > Q3=722.55	Q1=912.64 > Q3=750.59
SuperClass												Ceramide	Ceramide	Ceramide	Ceramide	Ceramide	Ceramide	Ceramide	Ceramide	Ceramide	Ceramide	Ceramide	Ceramide	Ceramide	Ganglioside	Ganglioside	Ganglioside	Ganglioside	Ganglioside	Ganglioside	Ganglioside	Ganglioside	Lyso-sphingomyelin	Lyso-sphingomyelin	Sphingomyelin	Lyso-n-HexSphingolipid	Lyso-n-HexSphingolipid	n-HexSphingolipid	n-HexSphingolipid	n-HexSphingolipid	n-HexSphingolipid	n-HexSphingolipid	n-HexSphingolipid	n-HexSphingolipid	n-HexSphingolipid	n-HexSphingolipid	Lyso-n-HexSphingolipid	n-HexSphingolipid	n-HexSphingolipid
Class												Ceramide	Ceramide	Ceramide	Ceramide	Ceramide	Ceramide	Ceramide	Ceramide	Ceramide	Ceramide	Ceramide	Ceramide	Ceramide	GM3	GM2	GM2	GM2	GM1	GM1	GM1	GM1	Lyso-sphingomyelin	Lyso-sphingomyelin	Sphingomyelin	HexSph	HexSph	HexCer	HexCer	HexCer	HexCer	HexCer	HexCer	HexCer	HexCer	HexCer	Hex2Sph	Hex2Cer	Hex2Cer
CA_05		Control	79	F	Braak 0	Control	Barcelona/Budapest	CA		4	Basal ganglia	0.922862	-0.470787	-1.33397	0.887839	0.187651	0.265937	0.0566444	0.207585	-0.0229632	-0.533477	0.376932	0.236485	-0.326805	0.339178	-0.315507	0.321957	-0.558775	0.203227	-0.195738	-0.174984	0.428816	0.200061	1.26556	1.49521	-0.311075	-0.851287	0.976122	1.41124	0.368151	0.944122	0.973109	1.3719	1.6756	0.743481	1.33743	-0.848435	0.806058	2.30968
CA_06		Control	81	M	Braak 0	Control	Barcelona/Budapest	CA		4	Basal ganglia	0.763246	-0.38022	-1.58855	1.03883	-0.288874	-0.328341	0.0648035	-0.0793253	-0.232408	0.0400644	1.03295	-0.124877	-0.425487	0.004604	-0.420746	0.0572859	-0.179917	0.333427	-0.305947	-0.0705163	0.29361	-0.327311	1.338	1.17288	-0.299071	-0.803582	0.261735	0.306235	0.928667	0.835002	0.676071	1.11933	1.16641	0.949505	1.40342	-0.869872	0.638987	1.35368
CA_07		Control	64	M	Braak 0	Control	Barcelona/Budapest	CA		4	Basal ganglia	0.817786	0.110495	-1.00305	1.26156	0.65732	0.449868	0.0183192	-0.320999	-0.594062	0.0675509	2.5582	-0.447526	-0.600103	0.556077	1.71352	1.96478	2.86483	0.085454	0.274627	0.0221909	2.38188	0.155147	1.74838	2.40145	-0.202953	-0.94863	0.301137	-0.87104	-0.520998	-0.357183	-0.24227	0.0405327	0.477392	-0.354583	0.24632	-0.996116	1.2429	0.458063
CA_08		Control	68	F	Braak 0	Control	Barcelona/Budapest	CA		4	Basal ganglia	0.305928	-0.520551	-1.2268	0.441351	0.18311	0.0320902	0.221808	0.495113	0.282701	-1.36061	0.551322	0.027343	0.28675	-0.351696	-1.1682	-0.794292	-0.444202	-0.723174	-0.703185	-0.681857	-0.693641	-0.605971	0.879186	1.34937	-0.452776	-0.813612	0.532916	0.360169	0.530427	0.482136	0.330184	1.17897	1.20183	0.541225	1.20915	-0.806218	0.519479	0.97614
CA_09		Control	76	F	Braak 0	Control	Barcelona/Budapest	CA		4	Basal ganglia	1.83974	-0.621776	-0.903097	1.07584	0.07572	-0.251937	-0.319863	-0.113158	-0.207552	0.211237	1.38594	-0.0630875	0.0850005	1.01986	0.617477	0.369219	0.295962	1.31598	0.304942	0.905508	-0.250252	-0.0212142	1.61849	1.46687	-0.139391	-0.494975	0.74465	0.370449	0.243935	1.5188	1.97657	1.77475	1.8477	2.57643	2.20379	-0.847283		2.74246
CA_10		Control	72	F	Braak 0	Control	Barcelona/Budapest	CA		4	Basal ganglia	0.151411	-0.386668	-1.53089	0.353584	-0.42934	-0.255188	-0.04538	-0.00711304	-0.267595	-1.34102	0.681018	-0.401618	-0.364531	-0.107677	-0.324431	-0.290012	-0.707608	-0.305039	-0.374027	-0.192014	-0.550562	-0.435617	1.35088	1.02667	-0.381416	-0.787872	0.203921	0.947599	0.583892	1.02627	0.722343	1.28937	1.11232	0.974543	1.4734	-0.962063	1.82405	2.00861
CA_12		Control	63	M	Braak 0	Control	Barcelona/Budapest	CA		4	Basal ganglia	0.419886	0.5782	-1.04237	0.7725	-0.14839	-0.662725	-0.406262	-0.58175	-0.581334	0.956481	1.85348	-0.437363	-0.596211	1.55764	1.81524	2.15547	1.47895	2.76905	2.04874	2.38036	5.56268	-0.134862	1.703	1.34342	0.160419	-0.806897	-0.140855	0.670034	0.0200398	0.33717	0.465276	1.33576	1.68668	0.500511	1.85176	-1.01735	3.04488	2.31358
CA_13		Control	61	M	Braak 0	Control	Barcelona/Budapest	CA		4	Basal ganglia	0.0707969	-0.290303	-1.22748	0.218567	-0.71526	-0.288898	0.358576	0.231195	0.134725	-0.847688	0.321029	0.773817	0.612349	-0.258349	-0.918903	-0.755602	-0.971193	-0.463673	-0.699639	-0.79989	-0.440503	-0.591722	0.548081	0.70381	-0.479035	-0.819476	0.915941	3.36456	1.22982	1.97602	1.26738	2.99054	2.46147	1.33719	2.52794	-0.747437	0.66144	0.574397
CA_14		Control	77	M	Braak 0	Control	Barcelona/Budapest	CA		4	Basal ganglia	0.479627	-0.581636	-1.61318	0.0545354	-0.241869	-0.0641239	-0.372699	-0.149524	-0.304759	-0.0835322	-0.438812	-0.191592	-0.252078	0.775513	-0.63759	-0.293924	-0.581825	-0.332227	-0.0227534	-0.35498	1.1293	-0.527876	0.770822	0.372385	-0.360457	-0.823491	0.020186	0.116959	0.0499438	1.09604	0.684942	1.86938	1.41088	0.447275	1.44458	-0.80934	0.771681	1.40367
CA_18		Control	87	F	Braak 0	Control	Barcelona/Budapest	CA		4	Basal ganglia	2.08383	0.247772	-0.190405	2.41898	1.68604	1.82122	1.40546	0.655105	0.54893	1.63887	2.0556	0.499007	0.445178	-0.382415	-0.327611	-0.933855	-0.971193	-0.964365	-0.856715	-0.917245	-0.683252	0.310597	1.30239	2.21724	-0.375432	-0.670889	0.263732	1.57455	0.360228	0.65674	0.833434	0.913812	1.23644	1.1605	1.18857	-0.799284	1.14203	0.163493
CA_19		Control	72	M	Braak 0	Control	Barcelona/Budapest	CA		4	Basal ganglia																						-0.262966	1.20193	1.04504	-0.410639	-0.877703	0.175057	0.455011	0.0708264	0.616593	0.260884	1.54795	1.50414	0.444489	1.63462	-0.829939	1.36425	2.06542
CA_20		Control	78	F	Braak 0	Control	Barcelona/Budapest	CA		4	Basal ganglia	0.75301	-0.257704	-1.33188	1.05268	-0.424465	-0.592102	-0.62255	-0.45359	-0.508797	-0.272739	0.972737	0.0768264	-0.131082	0.665101	0.208616	1.56747	1.04673	-0.123974	0.260254	0.0249499	0.282315	-0.380578	1.12951	1.03557	-0.36137	-1.07391	-0.529039	-0.225983	-0.153852	0.527896	-0.00326019	1.33848	0.836146	0.112895	1.48737	-0.984353	1.31971	2.50778
CA_21		Control	88	F	Braak 0	Control	Barcelona/Budapest	CA		4	Basal ganglia	2.26699	-0.15826	-0.70125	1.29571	0.194817	-0.542264	-0.0717696	-0.39478	-0.463895	-0.46796	0.498224	0.033461	1.05222	0.315589	2.62523	1.43247	0.913539	1.97669	1.28899	0.533095	1.80167	-0.299262	1.48211	0.565152	-0.176724	-0.813373	-0.11798	1.54827	0.567259	1.78621	0.546463	2.92907	1.83955	1.05382	2.49616	-0.948181	1.06169	6.18507
CA_23		PD	70	F	Braak 3 - 4	EarlyPD	Barcelona/Budapest	CA		4	Basal ganglia	1.42164	0.00226767	-1.34123	1.97269	-0.15062	-0.504741	-0.130999	-0.225794	-0.339737	-0.0340321	3.26343	-0.63066	-0.168764	1.72549	1.98798	1.41774	1.79322	1.94832	0.419727	2.33447	1.82916	0.587079		3.75156	0.0851324	-0.615918	3.61968	0.783235	0.736676	0.31751	-0.0377445	0.84885	0.416046	0.229119	0.99334	-0.810948		0.48814
CA_25		PD	88	F	Braak 3 - 4	EarlyPD	Barcelona/Budapest	CA		4	Basal ganglia	0.789499	-0.398793	-1.80344	1.08674	-0.391911	-0.251889	-0.0411864	-0.0691257	-0.320488	-0.376193	0.742117	0.0374273	-0.148592	-0.108447	-0.890331	0.187209	-0.294222	-0.354543	-0.361539	-0.292228	-0.575942	-0.428553	2.04004	1.09674	-0.48493	-0.92743	0.649201	1.24881	0.619888	0.621404	0.107608	1.32029	1.07052	0.476966	1.34523	-0.889997	0.606717	0.728862
CA_26		PD	68	M	Braak 3 - 4	EarlyPD	Barcelona/Budapest	CA		4	Basal ganglia	1.19312	-0.655655	-1.07886	1.45019	0.0306168	-0.219135	-0.477147	-0.380642	-0.504738	0.782962	1.20295	-0.256463	-0.326267	0.373794	0.431614	0.820206	1.29251	-0.129698	0.420364	0.501883	0.593117	0.590395	2.50515	1.85335	-0.125757	-0.802501	1.97154	-0.484657	0.689915	-0.0154364	0.0486564	0.701404	0.906091	0.0556202	1.08163	-0.956734	0.858676	0.164655
CA_27		PD	82	F	Braak 5 - 6	LatePD	Barcelona/Budapest	CA		4	Basal ganglia	0.849076	-0.582549	-1.82788	1.45677	-0.37113	-1.03066	-0.839954	-0.562131	-0.67693	-0.18367	0.327898	-0.311783	-0.330041	0.195624	0.120074	0.830996	1.02263	1.37594	0.730306	0.701915	1.66947	0.595359	2.11112	2.03914	-0.14836	-0.641456	1.18048	0.0520397	1.01477	1.15616	0.620633	1.98245	1.97006	1.41886	2.62743	-0.775474	0.974549	1.06992
CA_30		PD	73	M	Braak 3 - 4	EarlyPD	Barcelona/Budapest	CA		4	Basal ganglia	3.41863	0.20917		1.97432	0.910916	0.19305	0.617329	0.397319	0.216536	1.12823	1.5751	0.402307	1.1172	-0.610237	-0.875674	-0.977828	-0.955746	-0.968384	-0.858685	-0.906428	-0.685126	0.118976	1.0306	1.24281	-0.548239	-0.49072	0.59484	0.581452	0.504756	1.08998	0.576916	1.07725	0.757646	0.937658	1.02698	-0.782893	2.03705	0.983781
CBM_10		Control	72	F	Braak 0	Control	Barcelona/Budapest	CBM		1	Cerebellum	-0.876201	-1.08477	-1.06931	-0.950775	1.20143	-0.446624	-0.658587	-1.05999	-0.62984	0.690721	-0.753809	-2.85964	-1.64377	2.37286	1.04217	1.763	0.396971	1.0867	1.66506	-0.283732	-0.0934966	0.224397	0.175513	0.0455624	1.36061	-0.536782	-0.749674	-0.339923	-0.662344	-0.420435	0.0219932	-0.147073	0.160043	-0.00720036	0.0624372	1.40958	0.604898	1.46693
CBM_11		Control	67	M	Braak 0	Control	Barcelona/Budapest	CBM		1	Cerebellum	-1.34306	-0.920513	-1.40912	-0.816803	0.013723	-0.565867	-0.264448	-0.364503	0.0992416	-0.86854	-0.498391	-1.34569	-1.04853	0.173334	0.589214	-0.309716	-0.412049	-0.343646	-0.192337	-0.589392	-0.660805	-0.398729	-0.685385	0.133305	0.662311	0.629343	-0.371632	0.79416	0.289074	-0.214893	-0.0909408	-0.00318959	-0.0209017	-0.186399	-0.103491	1.13757	-0.497063	-0.201832
CBM_12		Control	63	M	Braak 0	Control	Barcelona/Budapest	CBM		1	Cerebellum	-2.26884	-1.76877	-2.61806	-1.12099	-1.92793	-1.68576	-1.00346	-1.28096	-0.846544	-1.75521	-1.47808	-2.9572	-1.98482	-0.479413	-0.443916	-0.270701	-0.882829	-0.163595	-0.229569	-0.823979	-0.567164	-1.04894	-0.912205	-0.746888	0.440701	-0.696182	-0.998835	-0.912315	-0.272559	-0.591357	-0.56492	-0.0431357	-0.0781397	-0.718872	-0.286916	-0.225447	-1.30968	0.271553
CBM_13		Control	61	M	Braak 0	Control	Barcelona/Budapest	CBM		1	Cerebellum	-0.0984677	-1.55854	-0.0636025	-0.101224	1.29089	-0.307874	0.589227	-0.246041	0.104924	-0.217029	0.557194	0.818556	-0.753382	1.78715	3.07005	1.0935	0.419122	1.30357	0.426414	-0.0304094	0.0134554	1.89836	0.160569	1.41116	1.46792	0.991999	-0.374346	1.08026	-0.298004	-0.331182	0.135391	-0.0686282	-0.204011	0.0996742	-0.133432	2.40745	2.11754	0.240437
CBM_14		Control	77	M	Braak 0	Control	Barcelona/Budapest	CBM		1	Cerebellum	-1.29324	-1.33021	-1.75102	-1.19089	-0.00647189	-0.674372	-0.315863	-1.18664	-0.493029	0.221852	-0.421129	-0.757255	-1.52558	0.789106	1.11134	0.56165	-0.245895	1.16115	0.570027	0.102439	0.383083	0.185337	-0.188399	0.275901	1.76963	-0.196303	-0.486235	-0.144917	-0.273338	0.335184	0.290104	0.744037	0.729227	0.190445	0.611885	2.00837	0.731326	1.18054
CBM_15		Control	65	M	Braak 0	Control	Barcelona/Budapest	CBM		1	Cerebellum	-0.775321	-1.51985	-0.970943	-0.493054	1.3062	-0.533324	-0.646103	-0.907769	-0.286123	-0.576819	-0.375945	-1.00806	-0.80427	-0.194366	-0.034103	-0.432811	-0.663596	-0.887846	-0.671683	-0.884397	-0.657541	-0.0360553	-0.0646158	-0.0439694	0.232992	-0.237752	-0.703052	-0.146522	-0.284869	-0.212466	-0.134215	-0.137124	-0.192792	-0.200848	-0.183267	0.941861	0.367779	0.0301018
CBM_21		Control	88	F	Braak 0	Control	Barcelona/Budapest	CBM		1	Cerebellum	1.48809	-0.852602	-0.19581	0.173704	1.43534	-0.00608653	-0.0556291	-0.998636	-0.190453	-0.231438	0.00016165	-0.142111	-0.110887	0.562879	1.78183	0.891235	0.386295	1.02311	0.476754	-0.2169	0.0263861	0.724927	0.447477	0.52783	1.53972	0.607983	-0.511776	1.00761	-0.100739	0.0726572	0.0323827	0.256515	0.130469	0.0994301	0.167374	1.01033	1.45549	1.2415
CBM_22		PD	76	M	Braak 3 - 4	EarlyPD	Barcelona/Budapest	CBM		1	Cerebellum	-0.165761	-1.54554	-0.347398	-0.0167917	2.30356	-0.792213	-0.471685	-1.349	-0.494039	0.397503	-0.124625	-0.509	-0.834018	0.787842	0.173654	0.547267	-0.00762251	0.149847	0.351456	-0.35	-0.143703	1.98104	1.06547	1.4952	1.3443	-0.526428	-0.80389	-0.449706	-0.655963	-0.710522	-0.652681	-0.285385	-0.421818	-0.627599	-0.193842	0.959242	0.705611	-0.401166
CBM_23		PD	70	F	Braak 3 - 4	EarlyPD	Barcelona/Budapest	CBM		1	Cerebellum	-0.246159	-0.974872	-0.694187	-0.49229	2.51762	-0.663243	-0.567139	-0.864751	-0.477817	1.21934	-0.263562	-1.35568	-1.81696	0.991835	0.532865	0.310564	0.116401	0.780618	0.519356	-0.169664	-0.468786	0.847212	0.767514	0.387236	1.66387	-0.559633	-0.655649	-0.104843	-0.669395	-0.452723	-0.333076	-0.224965	-0.33957	-0.341746	-0.176612	1.57825	2.00426	0.016745
CBM_24		PD	79	F	Braak 3 - 4	EarlyPD	Barcelona/Budapest	CBM		1	Cerebellum	-0.918898	-0.987999	-0.586481	-0.57018	1.47041	0.121369	-0.482758	-1.18327	-0.497142	-0.746529	0.00389516	-1.58358	-1.67435	0.75639	1.02483	0.598004	0.26449	0.741198	0.40165	-0.347894	-0.32424	0.805118	0.00313643	1.52921	0.735866	-0.43194	-0.782195	-0.268109	-0.650965	-0.588167	-0.293694	-0.239484	-0.143479	-0.387939	-0.198736	0.942899	0.892701	-0.0513032
CBM_25		PD	88	F	Braak 3 - 4	EarlyPD	Barcelona/Budapest	CBM		1	Cerebellum	-0.994025	-1.34452	-1.1036	-0.731804	0.614539	-0.698111	-0.287762	-1.40547	-0.588969	1.00036	0.150913	-1.59407	-2.33269	2.37384	1.52484	1.88758	0.64973	2.1652	1.77006	0.395022	0.0075016	1.72283	0.803151	0.880345	2.43039	-0.462052	-0.55388	-0.208428	-0.359685	-0.302351	-0.141133	0.341888	0.590355	-0.162701	0.502208	1.93682	0.44048	0.621852
CBM_26		PD	68	M	Braak 3 - 4	EarlyPD	Barcelona/Budapest	CBM		1	Cerebellum	-0.779162	-0.66124	-1.74659	-0.72254	-0.265595	-0.909412	-0.651316	-1.38351	-0.809884	0.157357	-0.365742	-2.74102	-2.08755	1.32429	0.652608	0.686757	-0.139622	1.01899	0.894024	-0.125608	0.14286	0.471905	0.130285	-0.0436429	2.61516	-0.815637	-0.922153	-0.379857	-0.671621	-0.454681	-0.563833	-0.0835486	-0.229728	-0.563644	-0.152734	1.43721	-0.578947	0.191173
CBM_27		PD	82	F	Braak 5 - 6	LatePD	Barcelona/Budapest	CBM		1	Cerebellum	-1.41528	-1.48158	-1.57308	-0.976903	0.276783	-0.999092	-0.552673	-1.39362	-0.52486	-0.507812	-0.936205	-1.90538	-2.19528	0.75767	0.664512	0.165808	-0.103594	0.257178	0.292747	-0.244672	-0.255122	0.995049	0.17517	0.628924	1.46571	-0.0995231	-0.724613	-0.755332	-0.446786	0.0408287	-0.111113	0.479296	0.200158	0.121523	0.504367	2.11874	0.305972	0.0351079
CBM_28		PD	80	F	Braak 3 - 4	EarlyPD	Barcelona/Budapest	CBM		1	Cerebellum	-0.00659719	-1.51738	-0.353119	0.165977	1.69996	0.0833227	-0.281937	-1.14292	-0.373963	-0.231911	0.337461	-0.754916	-0.720245	0.520962	0.774562	-0.025651	0.181915	0.0962705	-0.279055	-0.220052	-0.130148	0.938171	0.233142	1.27716	1.10555	-0.454905	-0.631012	-0.302121	-0.590909	-0.283626	-0.279663	0.338509	0.238483	-0.0714838	0.53395	1.47164	0.807434	0.233547
CBM_29		PD	87	M	Braak 3 - 4	EarlyPD	Barcelona/Budapest	CBM		1	Cerebellum	-1.21531	-0.813008	-1.05578	-0.698096	0.564429	-0.223808	0.185617	-0.710346	0.678298	0.256104	0.271515	-1.75033	-0.680087	0.87755	2.85684	1.21845	0.951917	1.11591	0.590444	-0.0474535	-0.155294	0.239156	0.0405148	1.23302	1.68852	1.296	-0.36354	0.892603	0.221954	-0.0067903	-0.020859	0.753112	0.412739	0.163234	0.719208	2.29915	0.859397	0.677664
CBM_03		Control	74	M	Braak 0	Control	Barcelona/Budapest	CBM		1	Cerebellum	-1.19969	-0.841529	-1.1658	-0.753885	1.08595	-0.412546	-0.110923	-0.747136	-0.159854	0.00517774	-0.536847	-2.02764	-1.15515	0.148946	-0.0981741	-0.398902	-0.338863	-0.531587	-0.555632	-0.508251	-0.564747	-0.0767713	-0.348302	1.27406	1.28032	-0.096055	-0.540649	-0.1855	-0.386772	-0.0721465	0.363194	0.233166	0.348701	0.290299	0.253288	1.62892	0.579908	-0.157976
CBM_30		PD	73	M	Braak 3 - 4	EarlyPD	Barcelona/Budapest	CBM		1	Cerebellum	-0.27611	-1.11095	-0.893161	-0.139739	1.53083	-0.575363	-0.0228858	-0.983008	-0.371731	1.90008	-0.470995	-1.11806	-0.277811	0.318497	0.100516	0.301207	-0.227746	0.476118	0.0810273	-0.37639	-0.0937582	0.749278	0.24324	0.64924	1.32016	0.504417	-0.0160149	0.268663	-0.220001	0.765827	0.599829	1.34652	1.25061	0.777873	1.26284	1.64836	1.74479	1.06324
CBM_31		PD	79	F	Braak 3 - 4	EarlyPD	Barcelona/Budapest	CBM		1	Cerebellum	-1.35807	-1.87901	-1.39831	-0.894802	0.542572	-0.241908	0.589144	-0.0922142	0.524918	1.39854	-0.642304	-1.1305	-0.974677	1.25622	1.51326	0.643148	-0.209481	2.09662	0.71593	-0.0469385	-0.23756	0.43342	-0.0652988	1.23357	1.00491	0.997296	-0.0917755	1.35365	-0.101501	0.494591	0.854243	0.50633	0.514127	0.887426	0.528612	2.30208	1.77826	0.355994
CBM_34		PD	86	F	Braak 3 - 4	EarlyPD	Barcelona/Budapest	CBM		1	Cerebellum	-1.87916	-1.44942	-1.81919	-0.566882	-0.524764	0.337951	1.21963	0.369701	1.67057	0.516901	0.303453	-1.23684	-0.987738	-0.751919	-0.589666	-0.998096	-0.968342	-0.961994	-0.820163	-0.942138	-0.688344	-0.586983	-0.658177	-0.180764	-0.535616	2.22343	-0.477012	0.531287	0.625043	-0.628354	-0.616356	-0.60415	-0.803327	-0.707636	-0.641279	-0.00191873	-0.936289	-0.724232
CBM_04		Control	73	M	Braak 0	Control	Barcelona/Budapest	CBM		1	Cerebellum	-1.16143	-1.91759	-1.20152	-0.709427	1.1254	0.917082	1.17396		1.7405	-1.0386	0.00901331	1.39512	0.624772	-0.445573	-0.458569	-0.937851	-0.810699	-0.930876	-0.834466	-0.853014	-0.68744	-0.391529	-0.642996	0.544735	0.416439	0.162651	-0.564376	0.114133	-0.230267	-0.369009	-0.140819	-0.110653	-0.185187	-0.0913632	-0.0236156	0.912245	0.68502	0.0811393
CBM_40		PD	81	M	Braak 5 - 6	LatePD	Barcelona/Budapest	CBM		1	Cerebellum	-0.930858	-1.67052	-1.52154	-0.601373	0.292794	-0.493795	-0.403369	-1.35101	-0.202754	0.950536	0.0931698	-1.06813	-1.19902	0.352982	0.495063	0.304107	0.195801	0.373357	0.145953	-0.118301	-0.264534	0.188396	0.220613	0.459837	1.42445	-0.0432821	-0.26759	-0.186023	-0.393279	-0.104078	-0.203154	0.213813	0.0549544	0.152661	0.353304	1.81393	0.893679	-0.236953
CBM_41		PD	78	M	Braak 5 - 6	LatePD	Barcelona/Budapest	CBM		1	Cerebellum	-1.90822	-1.40702	-2.30678	-0.544717	-1.35204	-1.45322	0.269941	-0.889585	-0.00702536	-1.06243	0.283238	-1.99908	-1.04047	-0.0584226	0.837479	-0.178933	0.585048	0.644255	0.021238	0.17905	-0.0861523	-0.00697367	-0.236811	1.69221	1.25278	2.84839	0.431348	1.45055	0.987846	-0.00286156	-0.0571596	-0.0234559	-0.233873	-0.168965	-0.233536	3.11129	0.793796	-0.186628
CBM_42		PD	78	M	Braak 5 - 6	LatePD	Barcelona/Budapest	CBM		1	Cerebellum	-0.522613	-1.57078	-1.36657	-0.000830492	0.593417	-1.02639	0.16068	-1.14493	-0.453315	1.70834	0.628103	-1.42805	-1.79429	0.452219	0.999918	0.208235	0.117405	0.500083	0.0766674	-0.107716	-0.171992	0.880204	0.322149	0.990456	-0.00188268	-0.5277	-0.187148	-0.0462976	-0.267825	-0.0639954	-0.295445	0.0958246	-0.184539	-0.289252	-0.0541103	0.604834	0.557836	-0.183231
CBM_43		PD	71	M	Braak 5 - 6	LatePD	Barcelona/Budapest	CBM		1	Cerebellum	0.523167	-0.801179	-0.940292	0.876482	0.531952	-1.17907	-0.316207	-1.12108	-0.654748	0.197912	-0.173325	-1.9446	-1.25947	0.337207	0.886834	0.356621	1.20056	0.325561	0.104028	0.149049	-0.498357	0.857301	0.0441889	0.866807	1.89207	0.495279	-0.326965	0.349039	-0.0090485	0.300592	0.303405	0.216835	0.136499	0.157362	0.0511577	1.90707	0.732893	0.337176
CBM_44		PD	81	M	Braak 5 - 6	LatePD	Barcelona/Budapest	CBM		1	Cerebellum	-0.684615	-1.20027	-1.37226	-0.454473	-0.115397	-0.92752	0.446363	-1.29114	-0.16172	1.11005	-0.532926	-1.74813	-1.85961	0.0728732	0.407961	0.520914	0.519018	-0.345485	-0.00452258	-0.544417	-0.327273	0.246555	0.160879	0.586182	1.08743	-0.146981	-0.52712	-0.104825	-0.465351	-0.432731	-0.447205	-0.302802	-0.409864	-0.511348	-0.323774	1.56736	-0.161256	-0.553595
CBM_05		Control	79	F	Braak 0	Control	Barcelona/Budapest	CBM		1	Cerebellum	-1.50862	-1.51966	-1.04879	-0.982784	1.26657	-0.537179	-0.384811	-1.22694	-0.240206	-0.189736	-0.465329	-1.22833	-1.71632	1.14947	1.063	0.841206	-0.224829	0.720533	0.701568	-0.352016	0.0762964	0.0639827	-0.639204	0.0675319	1.12564	-0.442187	-0.502135	-0.228537	-0.531573	-0.130641	0.50986	-0.00507515	0.102508	0.253164	-0.00894094	1.30476	0.0362691	0.26279
CBM_06		Control	81	M	Braak 0	Control	Barcelona/Budapest	CBM		1	Cerebellum	-2.31809	-2.12464	-2.14252	-1.35336	-0.538885	-0.295714	0.74117	0.225518	1.24913	-0.661094	-0.578854	-1.51722	-1.03065	-0.138268	0.0041215	-0.573605	-0.804174	-0.455126	-0.5531	-0.61048	-0.301191	-0.633346	-0.785662	0.593664	0.320881	1.11326	-0.289263	0.546924	0.649177	-0.0982259	0.0397881	-0.0314242	-0.260027	-0.125014	-0.170991	1.87945	0.708374	0.379281
CBM_07		Control	64	M	Braak 0	Control	Barcelona/Budapest	CBM		1	Cerebellum	-0.58553	-1.09232	-0.953904	-0.701173	1.39749	-0.179357	-0.626299	-1.01217	-0.663153	-0.510009	-0.124082	-0.718583	-0.89322	1.03034	0.711537	0.340715	-0.543749	0.966522	0.483984	-0.445063	-0.219201	-0.0972619	-0.405697	0.0550819	0.991945	-1.01037	-0.697654	-0.58787	-0.593181	-0.231446	0.257248	0.167628	0.691834	0.0466253	0.27812	0.483104	0.200106	0.466219
CBM_08		Control	68	F	Braak 0	Control	Barcelona/Budapest	CBM		1	Cerebellum	-1.48885	-1.97527	-1.57618	-0.761268	0.0225147	-0.720315	-0.540187	-0.681141	-0.384782	-1.18501	-0.910826	-1.95579	-1.77926	0.521979	0.241925	0.206889	-0.493214	0.106802	-0.107601	-0.647328	-0.37572	-0.650634	-0.63446	-0.197292	0.693865	-0.77507	-0.847537	-0.719666	-0.430358	-0.290142	-0.0529119	-0.13764	0.0091894	-0.179388	-0.124744	0.142175	-0.397726	1.19651
CBM_09		Control	76	F	Braak 0	Control	Barcelona/Budapest	CBM		1	Cerebellum	-1.60816	-1.78503	-1.77568	-1.20174	-0.134525	-0.635153	-0.643376	-1.17005	-0.490479	-1.31856	-1.06716	-1.96502	-1.66908	-0.082027	0.222072	-0.369284	-0.687328	-0.680863	-0.580209	-0.792458	-0.690674	-0.720365	-0.913418	-0.381312	0.684336	-0.632921	-0.891811	-0.414886	-0.386114	-0.146281	0.202046	0.194452	0.519461	-0.0418357	0.121945	0.224713	-0.413933	0.900338
CiC_10		Control	72	F	Braak 0	Control	Barcelona/Budapest	CiC		6	Limbic system	0.0448476	0.264097	-0.237217	-0.630763	-0.595682	-0.865423	-0.601986	-0.33444	-0.628297	-0.410209	-0.331009	-0.770835	-0.712252	-0.443533	-0.928627	0.708367	1.25969	-0.420345	0.859431	1.82656	0.396278	-0.609519	-0.151831	-0.522723	0.847704	-0.780287	-0.430255	-0.188582	-0.431399	-0.369014	-0.195059	-0.16725	-0.482508	-0.0763988	-0.163834	-0.95101	-0.0791344	0.364225
CiC_11		Control	67	M	Braak 0	Control	Barcelona/Budapest	CiC		6	Limbic system	0.039393	-0.470496	0.184488	-0.311717	0.38574	-0.248322	-0.357928	-0.287512	-0.565351	-0.987244	-0.228815	-0.565231	-0.588597	-1.00709	-0.328398	-0.357885	-0.371659	-0.640892	-0.206038	0.119017	0.189192	-0.550346	-0.871943	-0.614825	0.326824	-0.744242	-0.43606	-0.4675	-0.307926	-0.441858	-0.33408	-0.191896	-0.348292	-0.220968	-0.196932	-0.724991	-0.450535	-0.112252
CiC_12		Control	63	M	Braak 0	Control	Barcelona/Budapest	CiC		6	Limbic system	-0.194953	-0.439579	0.0881852	-0.57661	-0.589076	1.18133	0.35688	1.41829	1.64827	-0.581884	-0.523312	0.843416	1.14116	-1.35512	-0.0881012	-0.912003	-0.787023	-0.752244	-0.643701	-0.747931	-0.614887	-0.689152	-0.621058	-0.911609	-0.218558	0.954617	-0.538896	-0.278756	0.072924	-0.411507	-0.165923	-0.286724	-0.414727	-0.301803	-0.342211	-0.486452	-0.814092	-0.478302
CiC_13		Control	61	M	Braak 0	Control	Barcelona/Budapest	CiC		6	Limbic system	-0.304254	-0.154001	-0.299289	-0.647578	-0.592552	-0.389877	-0.491028	-0.417676	-0.575218	-1.19828	-0.582176	-0.172467	-0.675251	-0.849459	-0.0908653	-0.140403	-0.634491	0.337411	0.306415	0.317625	-0.228065	-0.839935	-0.519673	-0.992874	0.0327085	-0.926565	-0.693172	-0.739543	-0.316282	-0.308958	-0.289796	-0.0407494	-0.304823	-0.366041	-0.221916	-0.945398	-0.348021	0.375769
CiC_14		Control	77	M	Braak 0	Control	Barcelona/Budapest	CiC		6	Limbic system	0.705087	0.0281115	0.052102	-0.25833	-0.191675	-0.538932	-0.60897	-0.182439	-0.58399	-0.552263	-0.347778	-0.402519	-0.212066	0.477289	0.238435	2.17005	1.24584	1.71028	2.40632	1.75722	1.27438	-0.663182	-0.723322	-0.996056	1.24674	-0.437758	-0.52968	-0.793144	-0.06072	0.32858	0.618091	1.10858	0.913495	0.540878	0.726969	-0.735959	0.212944	1.12576
CiC_18		Control	87	F	Braak 0	Control	Barcelona/Budapest	CiC		6	Limbic system	1.04969	-0.06351	1.15059	-0.279673	1.18562	0.507128	-0.254183	0.503427	-0.0579864	-1.13978	-0.471691	0.047564	-0.292655	-1.6444	-0.257378	-0.319979	0.206378	-0.273781	-0.0570529	-0.077777	-0.267087	-0.580601	-0.592869	-0.571371	0.246944	-0.810935	-0.726901	-0.570051	-0.532294	-0.414708	-0.312142	-0.152054	-0.338723	-0.17523	-0.146445	-0.974662	-0.684213	0.159667
CiC_02		Control	76	F	Braak 0	Control	Barcelona/Budapest	CiC		6	Limbic system	-0.353604	-0.673021	-0.318698	-1.1455	-0.91891	-0.0897374	0.246468	0.404002	0.223499	-1.23822	-0.804999	-0.0754067	-0.168504	-0.654023	-0.359796	-0.0696925	0.175006	1.32476	0.745977	1.01405	0.0645038	-0.726604		-1.04484	0.274123	-0.187985	-0.253124	0.389937	-0.087839	0.168838	0.281436	0.52873	0.317848	0.309288	0.311489	-0.741437	0.174095	0.88994
CiC_22		PD	76	M	Braak 3 - 4	EarlyPD	Barcelona/Budapest	CiC		6	Limbic system	-0.0982924	0.202694	-0.280981	-0.649	-1.03661	-0.971777	-0.682776	-0.50502	-0.466189	-0.840298	-0.795695	-0.532494	-0.925684	-0.484245	-0.0199768	0.990652	0.763798	0.142905	1.51284	1.25433	0.693749	-0.665155	-0.562252	-0.911564	0.375437	-0.812566	-0.673813	-0.938233	-0.404579	-0.412645	-0.529479	-0.116593	-0.45178	-0.568318	-0.310576	-0.813415	-0.0571023	0.678139
CiC_23		PD	70	F	Braak 3 - 4	EarlyPD	Barcelona/Budapest	CiC		6	Limbic system	0.666935	0.11526	0.486094	0.0601749	0.857391	0.121198	-0.0141892	-0.055352	0.0984679	0.739583	-0.240486	-0.0982843	-0.403494	0.0272237	0.314448	1.79663	1.35833	0.521617	2.12967	1.62363	1.35104	-0.338495	0.463552	-0.31325	1.07288	-0.00736971	-0.406648	-0.718451	-0.367763	-0.365062	-0.0857844	-0.0563851	-0.192144	-0.109282	-0.0420975	-0.868196	1.39299	0.213707
CiC_24		PD	79	F	Braak 3 - 4	EarlyPD	Barcelona/Budapest	CiC		6	Limbic system	-0.0312233	-0.251983	-0.131912	-0.457199	-0.449523	-0.388284	-0.596956	-0.340505	-0.617307	-0.836335	-0.665731	-0.659707	-0.976481	-0.58831	0.3857	1.11516	0.332466	0.151952	1.35302	0.559906	0.656028	-0.652722	-0.565071	-1.04159	0.244491	-0.762326	-0.712623	-0.714572	-0.464867	-0.400849	-0.128989	-0.0838545	0.00478984	-0.310448	-0.15553	-0.898383	-0.382497	0.310194
CiC_25		PD	88	F	Braak 3 - 4	EarlyPD	Barcelona/Budapest	CiC		6	Limbic system	1.10639	0.532564	0.735509	-0.00123416	0.421651	0.146713	-0.133419	-0.111117	-0.283734	-1.24045	-0.157327	-0.400648	-0.33008	-0.0391026	0.479626	2.15724	0.522555	0.784805	2.43166	1.78639	1.73452	-0.414083	-0.343223	-1.29637	0.522708	-0.559367	-0.564498	-0.889997	-0.522543	-0.411321	-0.124526	0.0226401	0.11721	-0.187114	-0.00798872	-0.855868	-0.0211406	1.20298
CiC_26		PD	68	M	Braak 3 - 4	EarlyPD	Barcelona/Budapest	CiC		6	Limbic system	0.159832	-0.558666	0.327414	-0.824296	0.529316	0.331013	-0.601768	-0.261525	-0.398775	-1.36792	-0.77097	-0.347207	-0.256045	-0.894811	-0.552775	0.348997	-0.57691	-0.668586	0.749609	-0.0750271	-0.303657	-0.784026	-0.825119	-1.21559	-0.150619	-0.945984	-0.66805	-0.704385	-0.454006	-0.494942	-0.461953	-0.292533	-0.413812	-0.607542	-0.41038	-0.865577	-0.839188	-0.16928
CiC_27		PD	82	F	Braak 5 - 6	LatePD	Barcelona/Budapest	CiC		6	Limbic system	0.46645	0.250968	0.336296	-0.686169	0.373486	-0.151902	-0.75046	-0.422931	-0.550029	-0.631439	-0.479424	-0.26952	-0.69932	-0.488612	0.438534	1.61345	0.485071	0.189154	2.32945	0.886716	0.989178	-0.545767	-0.730175	-1.05985	0.267219	-0.733292	-0.453846	-0.82941	-0.561401	-0.300202	-0.117444	0.00876344	-0.103308	-0.0316894	-0.0687321	-0.881001	-0.154114	0.556789
CiC_28		PD	80	F	Braak 3 - 4	EarlyPD	Barcelona/Budapest	CiC		6	Limbic system	0.259187	0.222114	0.171393	-0.611901	-0.563248	0.703975	2.03297	1.5152	1.11852	-0.412274	-0.748108	1.02448	0.743895	-1.27314	2.4253	0.929498	2.25939	0.231719	1.04358	0.459405	1.2321	-0.285536	-0.232292	-0.403939	0.329807	1.61416	0.849592	0.521817	0.53723		1.072	0.644505	0.6242	0.787472	0.448415	-0.263315	0.695408	1.0574
CiC_29		PD	87	M	Braak 3 - 4	EarlyPD	Barcelona/Budapest	CiC		6	Limbic system	-0.174491	0.753057	-0.435361	-0.27848	-1.11525	-1.31902	-0.749327	-0.533407	-0.796634	-1.2098	-0.117122	-1.0324	-0.608446	-1.08784	0.873791	1.30287	1.97973	1.33887	2.55113	2.75227	1.11543	-0.518613	-0.466126	-0.397051	0.550976	-0.619547	-0.552043	-0.830879	-0.590224	-0.708514	-0.632045	-0.37027	-0.441942	-0.63507	-0.368575	-0.878471	-0.367197	0.436811
CiC_30		PD	73	M	Braak 3 - 4	EarlyPD	Barcelona/Budapest	CiC		6	Limbic system	0.947062	0.529572	0.95485	0.173636	1.22197	2.07112	0.931781	0.375001	0.995105	-0.397404	-0.0213019	0.888291	1.0368	-0.739903	0.911637	0.639607	0.256361	0.153842	1.24918	0.397626	0.560312	-0.337011	-0.864729	-0.494742	0.43759	0.297012	0.0987097	0.322882	0.17334		0.826666	0.507603	0.554292	0.736341	0.303394	-0.427226	1.29049	1.74522
CiC_31		PD	79	F	Braak 3 - 4	EarlyPD	Barcelona/Budapest	CiC		6	Limbic system	0.463211	0.114223	0.153648	-0.802132	0.10297	0.849408	0.236251	0.982916	0.72889		-0.259679	0.904182	0.127682	-1.43483	0.456456	-0.335205	-0.277871	-0.487793	-0.264548	-0.132015	-0.443202	-0.67175	-0.498003	-0.249871	0.0318271	-0.328613	-0.0992658	-0.206015	-0.24997	0.329607	0.623837	0.389203	0.199186	0.501601	0.188859	-0.817223	0.585686	-0.264819
CiC_34		PD	86	F	Braak 3 - 4	EarlyPD	Barcelona/Budapest	CiC		6	Limbic system	-0.175119	-0.616327	-0.141066	-1.2963	-1.1919	-0.666301	-0.581447	-0.363224	-0.410941	-0.774919	-0.550999	-0.655722	-0.0230985	0.0116391	0.0287854	0.00689127	0.466601	0.619118	0.732667	0.756822	-0.00673633	-0.640742	-0.601844	-1.26256	0.319363	-0.428381	-0.167055	-0.203895	-0.275372	0.247493	0.0180898	0.68041	0.27776	-0.00478172	0.446669	-0.791614	0.587356	0.695045
CiC_04		Control	73	M	Braak 0	Control	Barcelona/Budapest	CiC		6	Limbic system	-0.328414	-0.134608	-0.255866	-0.78352	-0.692823	1.51654	0.973557	2.39147	2.10023	-0.557815	-0.449937	0.968085	0.683187	-1.25562	0.538067	-0.337477	-0.180238	-0.00801681	0.407041	0.450221	0.15711	-0.757209	-0.562824	-1.06243	0.0787484	0.0882509	0.277461	-0.129217	0.690764		0.454043	0.587762	0.512163	0.489578	0.261005	-0.551599	0.251095	1.44289
CiC_05		Control	79	F	Braak 0	Control	Barcelona/Budapest	CiC		6	Limbic system	0.512827	-0.282311	0.610284	-0.79365	0.769142	1.51701	0.439382	1.28069	1.10862	-1.14428	-0.564312	0.846749	0.297521	-1.58921	-0.318262	-0.436037	-0.376125	-0.782588	-0.381803	-0.540831	-0.524723	-0.550643	-0.68045	-1.37591	0.0972355	-0.483865	-0.166861	-0.177101	-0.0150778	-0.00186332	0.369496	-0.011238	-0.136378	0.0345481	-0.172876	-0.75781	-0.185519	0.165804
CiC_06		Control	81	M	Braak 0	Control	Barcelona/Budapest	CiC		6	Limbic system	0.157542	-0.0650955	0.30643	-0.971958	-0.0498307	1.62176	0.603868	1.20459	1.17896	-0.333427	-0.682361	0.89743	-0.30422	-1.92344	-0.940333	-0.827985	-0.677016	-0.901636	-0.781052	-0.745353	-0.664387	-0.680813	-0.684643	-1.05274	1.08952	0.109992	-0.519906	-0.398725	0.249058	-0.402399	-0.284757	-0.341975	-0.466813	-0.400722	-0.382377	-0.893057	-0.0365637	0.592524
CiC_07		Control	64	M	Braak 0	Control	Barcelona/Budapest	CiC		6	Limbic system	-0.207098	-0.328701	-0.13834	-0.611074	-0.131947	-0.0741176	-0.357236	-0.191961	-0.516152	-0.913678	-0.66882	-0.170128	-0.179994	-0.754939	-0.0928811	0.392972	-0.0199097	-0.0733872	0.774317	0.0340834	-0.0879834	-0.863917	-1.05646	-1.22775	-0.223008	-0.988098	-0.81962	-0.723077	-0.457203	-0.350916	-0.353098	-0.222192	-0.409601	-0.440323	-0.294935	-0.859059	-0.652761	0.376105
CiC_08		Control	68	F	Braak 0	Control	Barcelona/Budapest	CiC		6	Limbic system	-0.364383	-0.0182155	-0.266084	-0.744778	-1.25888	0.906768	1.49436	2.6239	2.57586	-0.288644	-0.657443	0.797247	1.22367	-0.61292	-0.294758	0.122293	0.862955	-0.0894102	0.770677	0.465598	1.64801	-0.434804	-0.478121	-0.774165	0.226447		-0.0593877	1.06372	0.583183	-0.487746	0.0918888	-0.355939	-0.498861	-0.195572	-0.395597		0.487129	0.384351
CiC_09		Control	76	F	Braak 0	Control	Barcelona/Budapest	CiC		6	Limbic system	1.39936	0.417941	0.575586	-0.738065	0.856715	0.0150618	-0.386915	0.23612	-0.335896	-0.994864	-0.0668157	-0.510401	-0.616238	-0.859419	-0.279852	0.40531	-0.0268144	-0.289503	0.987273	0.211437	0.200185	-0.697782	-0.880591	-1.2044	0.443601	-0.696624	-0.755405	-0.108307	-0.459351	-0.341893	0.0713506	-0.168832	-0.19556	-0.130741	-0.252009	-0.800533	0.4746	0.159606
FrC_11		Control	67	M	Braak 0	Control	Barcelona/Budapest	FrC		7	Cerebral cortex	-0.0647562	-0.366834	0.0616999	0.622856	-0.259395	-0.24449	0.237266	0.52824	0.328014	-1.09672	-0.443688	-0.0412696	-0.0348123	-0.624528	-0.88375	-0.769259	-0.500831	-0.890604	-0.713245	-0.672377	-0.691878	-0.36084	-0.476351	0.126096	-0.321054	-0.143479	-0.0557601	-0.188984	-0.0562767	-0.266226	0.00782524	-0.136947	-0.205378	0.0446092	-0.0858173	-0.604083	0.14097	-0.28456
FrC_12		Control	63	M	Braak 0	Control	Barcelona/Budapest	FrC		7	Cerebral cortex	-0.0119948	0.22927	-0.15621	0.819108	-1.23541	-0.667683	-0.748703	-0.452923	-0.535581	1.02102	0.679565	-0.367847	-0.628403	0.0468182	-0.178189	0.345621	0.598163	0.283644	0.539813	1.21883	-0.0532802	-0.430169	0.191591	0.288893	0.128178	-0.485299	-0.354844	-0.298359	-0.490213	-0.41731	-0.371837	0.0175219	-0.05902	-0.28143	0.184631	-0.89478	-0.363929	-0.0819717
FrC_13		Control	61	M	Braak 0	Control	Barcelona/Budapest	FrC		7	Cerebral cortex	0.0851045	-0.345712	0.0684479	0.354267	-0.722061	1.85247	3.57427	3.31454	3.27722	-0.531663	-0.453814	1.14007	1.7642	-0.73918	-0.979547	-0.919417	-0.971193	-0.949695	-0.399968	-0.82183	-0.608247	-0.732386	-1.00784	-0.509115	-0.370625	2.33374	1.09383	0.825499	1.82276	0.102777	0.0766942	-0.249723	-0.416132	-0.191898	-0.32563	0.0388283	-0.597203	-0.0111204
FrC_14		Control	77	M	Braak 0	Control	Barcelona/Budapest	FrC		7	Cerebral cortex	0.483615	-0.362091	0.339609	1.05436	-0.607111	-0.594451	-0.721302	-0.415413	-0.356592	-0.446052	-0.108657	0.103705	-0.176205	0.324579	-0.220772	-0.0572775	0.667493	0.353006	-0.306633	0.449682	-0.074561	-0.206289	-0.0613687	0.507903	-0.211885	-0.445054	-0.254012	-0.392525	-0.415015	-0.119723	-0.108912	0.0795624	0.0125399	-0.0705144	0.0926516	-0.598913	0.68775	0.119628
FrC_15		Control	65	M	Braak 0	Control	Barcelona/Budapest	FrC		7	Cerebral cortex	-0.189132	0.338406	-0.304068	0.773977	-0.834907	-0.683504	-0.363309	-0.534729	-0.454377	-1.44432	-0.490654	-0.370618	-0.528651	0.406565	0.479288	0.928849	1.02084	0.997123	0.980404	1.75186	0.980641	-0.196084	0.192939	0.214524	0.802722	0.621641	-0.321572	0.0867283	-0.00493955	0.370917	0.53898	0.499828	0.427615	0.675545	0.534276	-0.170403	0.986937	0.88149
FrC_22		PD	76	M	Braak 3 - 4	EarlyPD	Barcelona/Budapest	FrC		7	Cerebral cortex	-0.238395	0.638422	-0.931444	0.768174	-2.0585	-1.67284	-0.988958	-0.718066	-0.936915	0.322521	-0.864286	-1.2554	-0.954092	0.47652	0.21328	0.432406	1.45931	0.771421	1.08648	2.33564	0.0779622	0.0739615	0.503119	0.296592		-0.382725	-0.600271	-1.074	-0.314738	-0.0439186	-0.654042	0.111783	-0.596669	-0.722821	0.0122101	-0.459852	-0.997015	0.20108
FrC_23		PD	70	F	Braak 3 - 4	EarlyPD	Barcelona/Budapest	FrC		7	Cerebral cortex	0.102686	0.282641	-0.21617	0.729114	-1.07362	-0.310258	-0.517419	0.095994	0.287354	1.60996	0.0690816	0.286916	-0.415356	1.49148	0.425856	0.288116	0.834709	0.855116	0.269055	1.28005	0.693968	0.082011	1.23704	0.353213	0.499678	1.50754	0.618611	0.2064	0.541171	0.491221	0.145001	0.549958	-0.0488731	0.172474	0.311233	-0.22094	0.958406	-0.0873869
FrC_24		PD	79	F	Braak 3 - 4	EarlyPD	Barcelona/Budapest	FrC		7	Cerebral cortex	-0.172743	1.44088	-0.372324	0.887453	-1.29204	-1.52747	-0.571598	-0.479072	-0.719064	-0.515522	-0.180111	-0.851589	-0.841935	2.38971	0.916684	1.3652	1.11547	1.55565	1.17933	1.57004	0.109849	-0.28653	-0.0948883	0.252308	1.28376	-0.507337	-0.0914627	-0.896093	-0.365865	-0.045663	0.0173815	0.354143	0.182948	-0.0673899	0.188475	-0.578407	-0.0165845	0.5212
FrC_25		PD	88	F	Braak 3 - 4	EarlyPD	Barcelona/Budapest	FrC		7	Cerebral cortex	0.592175	0.383369	0.622942	1.46985	-0.27488	-0.44483	0.0996548	-0.0164599	-0.165094	0.0251711	0.592769	0.0684924	-0.0492702	0.46631	-0.161421	0.179511	1.13457	0.182522	0.0456136	1.3018	0.434542	-0.00211301	0.66509	0.511902	0.317673	-0.214179	-0.192075	-0.309648	-0.370091	-0.232083	-0.0782424	-0.016677	-0.187381	-0.0632634	0.0184337	-0.393149	0.506806	0.386116
FrC_26		PD	68	M	Braak 3 - 4	EarlyPD	Barcelona/Budapest	FrC		7	Cerebral cortex	-0.181466	-0.289715	-0.0643854	0.513424	-0.728686	-0.582016	-0.548289	-0.554998	-0.689635	0.425772	-0.238369	-0.521688	-0.698523	-0.258715	-0.0474124	-0.251496	0.598197	-0.242562	-0.199137	0.58221	-0.348345	-0.241721	-0.300328	-0.0578315	-0.0705559	-0.722032	-0.651587	-0.974	-0.463342	-0.41247	-0.436499	-0.0816189	-0.416362	-0.477339	-0.168151	-0.777693	-0.752944	-0.581868
FrC_27		PD	82	F	Braak 5 - 6	LatePD	Barcelona/Budapest	FrC		7	Cerebral cortex	-0.60151	0.638238	-1.01963	0.132281	-2.12127	-1.70794	-0.86556	-0.800564	-0.881713	-1.433	-1.08988	-1.05737	-0.838964	-0.291382	1.76806	-0.132619	0.874627	2.05111	1.23374	2.73185	0.673052	-0.384194	0.00909568	-0.364044	1.3618	0.92896	1.04992	-0.576156	1.66654	2.27318	1.48517	1.85035	0.660304	0.0757568	0.855653	-0.504622	-0.916321	0.934413
FrC_03		Control	74	M	Braak 0	Control	Barcelona/Budapest	FrC		7	Cerebral cortex	0.350033	-0.183791	0.43778	1.11052	0.196209	0.2278	0.130946	0.407571	0.241828	-0.385283	-0.0276212	0.297568	0.389664	-0.271594	-0.829459	-0.567161	0.141965	-0.542183	-0.465946	-0.0935473	-0.527895	-0.114507	-0.492691	0.580875	-0.2012	-0.381395	-0.227862	-0.473163	-0.292361	-0.405593	-0.146508	-0.210108	-0.305139	-0.134294	-0.148454	-0.784777	-0.315608	-0.164482
FrC_30		PD	73	M	Braak 3 - 4	EarlyPD	Barcelona/Budapest	FrC		7	Cerebral cortex	-0.162833	0.131767	-0.324451	0.466511	-1.24213	-0.176695	0.694786	1.08056	1.06349	0.38882	-0.315652	-0.000901767	-0.226142	-0.121632	0.694293	-0.435414	0.427867	-0.0748267	-0.192589	0.420787	0.749104	0.489674	0.0908774	1.72337	-0.0819013	2.82778	1.6103	1.6489	0.897626	0.386399	0.899235	0.238733	0.0178503	0.747685	0.165043	0.2037	2.3008	1.50742
FrC_34		PD	86	F	Braak 3 - 4	EarlyPD	Barcelona/Budapest	FrC		7	Cerebral cortex	0.0896332	-0.242939	0.0551284	1.19393	-0.704488	-0.49698	0.0400473	-0.0182885	-0.114064	0.0266212	-0.0358799	0.402813	0.645741	-0.0624127	-0.392226	-0.533416	-0.394017	-0.231034	-0.630383	-0.0388416	-0.686505	0.132547	-0.263441	0.810235	-0.0637317	0.0987236	0.25137	-0.690346	-0.0717122	0.154645	0.00263735	0.288917	0.0973501	0.212473	0.321187	-0.46285	0.445331	-0.233513
FrC_04		Control	73	M	Braak 0	Control	Barcelona/Budapest	FrC		7	Cerebral cortex	-0.16149	0.0260755	-0.153721	0.885252	-0.823189	1.23465	1.89885	2.15654	3.08868	-0.484621	-0.0776779	1.20632	0.975638	-0.180362	-0.242322	-0.674346	-0.0328273	-0.635519	-0.567507	0.0260181	-0.494893	-0.0670146	-0.415909	0.757804	-0.167867	2.03721	-0.056596	0.0746627	0.058857	-0.479624	-0.127663	-0.350741	-0.42834	-0.0797486	-0.316104	-0.322936	0.5301	0.161154
FrC_40		PD	81	M	Braak 5 - 6	LatePD	Barcelona/Budapest	FrC		7	Cerebral cortex	0.786239	0.0858138	0.867893	1.21131	0.0150664	0.488296	0.832185	1.2	1.2982	-0.651847	0.648289	1.67593	0.393085	-0.543167	0.371288	-0.775017	-0.464443	-0.51305	-0.659114	-0.42864	-0.403429	-0.411243	-0.3809	0.570495	-0.351132	0.43175	0.375717	0.276114	0.0479773	-0.0591239	0.215346	0.200449	0.242382	0.533777	0.337785	-0.558052	0.637	0.353527
FrC_41		PD	78	M	Braak 5 - 6	LatePD	Barcelona/Budapest	FrC		7	Cerebral cortex	0.153662	0.148989	0.293986	1.1463	-0.562252	-0.710049	0.0338079	-0.19703	-0.45118	-0.523917	0.235024	0.0965221	0.17887	0.907043	0.699911	0.698746	1.64004	0.791806	1.12578	1.06466	-0.019158	-0.496625	-0.409506	0.656131	-0.153817	-0.497747	0.871315	-0.272771	0.0666376	0.329319	0.302456	0.767707	0.835458	0.489662	0.931285	-0.685708	0.301478	-0.0107237
FrC_42		PD	78	M	Braak 5 - 6	LatePD	Barcelona/Budapest	FrC		7	Cerebral cortex	1.68608	0.852675	1.69001	1.80991	0.0175821	-0.0876254	-0.0722624	0.0522403	-0.135214	0.266059	1.12322	0.360434	0.399006	2.70446	1.42504	1.30758	1.69663	1.2119	1.72139	0.707395	0.653041	-0.0969354	0.387403	0.51567	-0.0120155	-0.162551	0.119332	-0.507561	-0.17658	0.117279	0.0352669	0.583789	0.581042	0.230602	0.848359	-0.727831	0.844298	0.403321
FrC_43		PD	71	M	Braak 5 - 6	LatePD	Barcelona/Budapest	FrC		7	Cerebral cortex	2.08601	0.75501	1.46368	2.26257	0.765909	-0.013904	0.00576197	-0.390588	-0.60509	0.0107171	0.628583	-0.168372	-0.348598	1.03888	0.716194	1.65956	1.35276	0.728987	2.05717	1.38844	0.674049	-0.0853198	0.057676	1.13387	0.100262	-0.453841	0.231332	-0.164622	-0.290402	0.0989164	0.568872	0.640044	1.33397	0.401031	0.783799	-0.721079	1.13273	1.1688
FrC_44		PD	81	M	Braak 5 - 6	LatePD	Barcelona/Budapest	FrC		7	Cerebral cortex	1.51205	0.74083	1.6121	1.23966	0.554215	-0.4243	0.0570947	0.0865774	-0.0329861	-0.516175	0.814432	0.527161	0.203573	0.622387	0.57606	0.283154	-0.0138055	0.244539	0.156581	-0.0786433	-0.258193	-0.31868	0.26696	0.499677	-0.0666999	0.00995786	0.386759	0.953317	-0.303061	0.0566018	0.471068	0.273252	0.446109	0.441208	0.314877	-0.487053	1.373	0.238916
FrC_05		Control	79	F	Braak 0	Control	Barcelona/Budapest	FrC		7	Cerebral cortex	0.0220266	-0.381891	0.045895	1.04237	-0.58634	0.846928	1.55414	2.10702	1.70398	-0.196693	-0.254378	0.529175	0.304588	0.168417	0.0321983	0.359247	2.05341	-0.168727	0.275468	0.869388	0.999192	0.584027	-0.2677	0.984502	0.228506	2.84083	1.2669	0.952242	0.655023	-0.0806144	0.781095	-0.123749	-0.22678	0.403099	-0.151315	-0.107054	0.14366	0.371931
FrC_06		Control	81	M	Braak 0	Control	Barcelona/Budapest	FrC		7	Cerebral cortex	0.0190106	-0.268564	0.136303	0.880255	-0.843223	0.808718	0.522555	1.14073	1.23874	-0.243441	-0.00773472	0.45659	0.750729	-0.612838	-0.770642	-0.886815	-0.658397	-0.948471	-0.806783	-0.794965	-0.405856	-0.0985245	-0.293569	0.38098	-0.162968	0.819067	0.04998	0.128819	-0.0936115	-0.505694	-0.296787	-0.392083	-0.586578	-0.335697	-0.406474	-0.551202	-0.230504	-0.182603
FrC_07		Control	64	M	Braak 0	Control	Barcelona/Budapest	FrC		7	Cerebral cortex	0.0739843	0.444391	0.0490666	0.743454	-0.529749	-1.02075	-0.385901	0.00305892	-0.393567	-0.677238	0.224298	-0.402902	-0.3557	-0.324896	-0.965816	-0.144086	0.396162	-0.686417	-0.367411	0.0343981	-0.640419	-0.24012	-0.356976	0.513268	-0.122157	-0.722369	-0.485591	-0.772593	-0.526664	-0.49564	-0.365584	-0.351424	-0.468772	-0.357233	-0.293539	-0.878679	-0.111377	-0.242163
FrC_08		Control	68	F	Braak 0	Control	Barcelona/Budapest	FrC		7	Cerebral cortex	0.356112	0.0953436	0.277969	0.607789	-0.612425	-0.122071	-0.749822	-0.365824	-0.566478	0.0428255	0.185839	-0.418403	-0.458777	-0.543002	-0.147746	-0.753888	-0.56018	-0.880524	-0.715771	-0.803239	-0.693641	-0.372941	-0.61898	0.185782	-0.176769	-0.823953	-0.830447	-0.83945	-0.709157	-0.672989	-0.573888	-0.43005	-0.638074	-0.571927	-0.437978	-0.794408	-0.335364	-0.725021
FrC_09		Control	76	F	Braak 0	Control	Barcelona/Budapest	FrC		7	Cerebral cortex	-0.775321	-0.973011	-0.924965	-0.42826	-2.05676	-1.36336	-0.280574	0.157372	0.0827412	-2.00621	-1.34043	-0.755617	-0.648326	-0.148863	0.437617	-0.342047	-0.291964	0.756263	0.469145	-0.158868	0.279911	-0.243718	0.448083	-0.560109			0.476699	0.0820677			2.08918		2.54102	1.13929	1.92097	0.87691	-1.1913
PHp_04		Control	73	M	Braak 0	Control	Barcelona/Budapest	PHp		2	Limbic system	-1.41209	2.81057	0.495116	-0.72894	0.0460416	1.06008	2.24828	1.62495	2.03845	2.07098	-1.80341	0.392227	0.838926	-0.360506	-0.884766	-0.782543	-0.492567	-0.594925	-1.05793	-0.567802	-0.771256	5.63407	1.8217	-1.24414	0.37425	0.81947	2.82195	1.63513	3.23035	6.01203	5.54167	4.37375	4.91702	5.50316	4.32702	0.869449	-1.19155	-0.665349
PHp_05		Control	79	F	Braak 0	Control	Barcelona/Budapest	PHp		2	Limbic system	-0.971159	3.04961	1.72108	-0.569642	0.66894	6.38526	5.97245			0.128417	-1.00167	4.36754	5.36365	-0.486495	1.09057	-0.638515	-0.133205	-0.753948	-1.378	-0.878169	-0.60606	3.11431	2.17056	1.43633	0.0928233		3.78566		8.33915	2.22673	5.80013	1.33213	1.28652	3.6407	1.37283	2.04766	0.535574	1.0212
PHp_06		Control	81	M	Braak 0	Control	Barcelona/Budapest	PHp		2	Limbic system	-0.15358	2.73838	-0.169741	0.611604	-1.3427	-0.950098	-0.0883956	-0.187569	-0.399678	-0.0233645	-1.32816	-0.737607	-0.132181	0.743928	1.48133	0.727363	2.21996	0.144672	-0.492634	0.686558		2.70958	4.22647	3.38462	0.239228	-0.198658	6.79583	2.81169	1.73658	1.68612	1.22646	1.40489	1.35234	2.37805	1.58806	-0.692796	-0.607083	-0.817542
PHp_07		Control	64	M	Braak 0	Control	Barcelona/Budapest	PHp		2	Limbic system	-1.00821	-0.433281	0.322674	-0.691907	0.322459	-0.444506	-0.496393	-0.458136	-0.762939	0.126353	-1.5849	-0.702606	-1.10134	-0.400648	-1.14792	0.0553854	-0.402254	-0.850548	-0.733035	-0.437941	-0.622068	-0.0345989	1.44406	-0.965269	-0.343112	-1.037	-0.455306	-0.895062	-0.661804	-0.6281	-0.43439	-0.461042	-0.609484	-0.514724	-0.458337	-0.829297	-2.72672	-1.83189
PHp_08		Control	68	F	Braak 0	Control	Barcelona/Budapest	PHp		2	Limbic system	-1.68424	-0.0221743	-0.172943	-0.820027	-1.20026	0.108435	1.10804	1.15924	1.22678	-0.304649	-1.31743	0.211455	0.816939	-0.0753295	-0.976066	0.0700808	0.73127	-0.110031	-0.543138	-0.0175415		0.49557	1.86482	0.47711	-0.0965918	3.851	3.025	3.41889	2.97569	1.70323	2.12444	0.823901	0.810817	1.90092	0.811221	0.476489	-0.940359	-0.608744
PHp_09		Control	76	F	Braak 0	Control	Barcelona/Budapest	PHp		2	Limbic system	-1.5757	0.398194	-0.0602937	-1.41725	-0.847518	-0.518886	-0.315772	-0.507253	-0.584908	-0.952707	-2.33476	-0.893409	-0.817567	0.329241	-0.343783	0.739311	1.19371	1.37907		1.36045		0.171472	1.91838	-2.09133	0.33524	-0.299717	2.88146	1.64591	2.07887	2.86323	2.59514	2.13152	2.61084	2.73735	2.26192	-0.661295	-0.330997	1.7685
PHp_10		Control	72	F	Braak 0	Control	Barcelona/Budapest	PHp		2	Limbic system	-1.60719	0.209153	-0.0499607	-1.03565	-0.58325	-0.33616	-0.198357	0.400432	-0.114399	0.659587	-1.79318	-0.0620417	-0.237314	-0.71613	-0.644682	-0.837712	-0.899186	-0.962407	-1.26156	-0.907591	-0.792954	-0.336949	0.79626	-1.95558	-0.316788	-0.0928827	1.21476	1.5353	0.977622	0.865125	0.725242	0.426937	0.356444	1.12778	0.45897	-0.704138	-3.12203	-3.02019
PHp_11		Control	67	M	Braak 0	Control	Barcelona/Budapest	PHp		2	Limbic system	-1.27774	3.83919	0.156818	-0.717368	-0.493593	1.50977	1.48576	0.305304	0.946782	3.78524	-2.08246	1.85114	0.692702	-0.787823	-0.619976	-0.977835	-0.971193	-0.969746	-1.10281	-0.924562	-0.689168	2.6614	1.01735	-1.96785	0.932615	0.996874	1.73888	1.6511	3.12849	2.95149	1.54121	2.09124	1.60352	2.07809	1.73747	1.56194	-2.81719	-1.4943
PHp_12		Control	63	M	Braak 0	Control	Barcelona/Budapest	PHp		2	Limbic system	-1.03567	0.258609	0.221309	-0.986718	-0.954639	0.386524	0.122626	0.559767	0.411792	0.942397	-1.45233	0.677696	0.836285	-0.679451	-0.3141	-0.704191	-0.748929	-0.967802	-0.842555	-0.69867	-0.603628	-0.265839	1.06694	-1.14289	-0.149823	-0.0759434	0.620324	1.3524	1.10257	0.995006	0.690182	1.13854	1.21208	0.930555	1.10111	-0.717574	-2.6575	-1.14936
PHp_13		Control	61	M	Braak 0	Control	Barcelona/Budapest	PHp		2	Limbic system	-0.118982	1.53735	0.412781	0.16892	-0.538843	-0.507623	-0.211278	0.0339058	-0.531934	-0.339131	-1.1805	-0.229769	-0.315698	0.686749	0.55736	1.32335	0.935962	1.22333		1.38513		1.20508	2.86537	-0.301054	0.502345	-0.583094	0.876701	0.0629187	0.407249	0.739631	0.940523	0.830469	1.19581	0.793544	0.811489	-0.663709	-0.681414	-0.00239894
PHp_14		Control	77	M	Braak 0	Control	Barcelona/Budapest	PHp		2	Limbic system	-0.247125	0.548227	1.05273	-0.611131	0.341066	-0.606249	0.105499	0.0630848	-0.15061	1.45699	-1.58096	0.45722	-0.18248	-0.480484	-0.773952	-0.367541	-0.747393	-0.548138	-1.18973	-0.284077	-0.826754	0.524408	1.9245	-2.06287	-0.364896	-0.352991	1.3392	0.862992	1.10352	1.92044	1.27838	1.43071	1.49676	1.27588	1.26924	-0.763074	-2.39655	-1.53296
PHp_23		PD	70	F	Braak 3 - 4	EarlyPD	Barcelona/Budapest	PHp		2	Limbic system	-0.119126	1.5064	1.11645	0.244408	2.29925	0.926486	0.884929	1.33953	0.393705	0.629607	-1.17612	-0.458296	0.198646	-0.178768	0.197556	-0.27152	0.217905	-0.813741	-0.907321	-0.397076	-0.617738	3.46565	3.23235	-0.861633	0.70128	0.169008	2.26639	1.49324	1.11621	1.97129	2.07506	1.95007	2.09008	2.13232	1.86812	0.430876	1.24027	-0.915918
PHp_27		PD	82	F	Braak 5 - 6	LatePD	Barcelona/Budapest	PHp		2	Limbic system	-1.84012	1.76043	0.487784	-2.0316	1.05562	-0.419546	-0.561936	-0.0103657	-0.433715	-1.26379	-2.58815	-0.807886	-0.60884	0.230687	-0.177735	0.632506	0.323972	0.373003	-0.251218	0.908827		2.74934	2.32758	-2.54192	0.675765	-0.559484	0.629145	-0.0323435	0.443783	2.78938	2.40062	2.43403	2.16904	2.75967	2.34546	0.18337	-3.88899	-1.93045
PHp_29		PD	87	M	Braak 3 - 4	EarlyPD	Barcelona/Budapest	PHp		2	Limbic system	-0.358692	1.55119	1.3467	-0.547491	0.117344	1.00759	0.274128	0.258021	-0.0530594	1.68769	-1.72569	0.761377	0.809581	-0.0159289	0.719565	0.30782	0.659879	0.515062	-0.476839	1.37429	-0.294515	2.14262	3.26648	-1.76651	0.478035	-0.121559	0.978265	2.33986	0.843482	1.90788	1.64845	2.18137	2.14891	2.45433	2.52092	0.309748	-1.59854	-0.395941
PHp_30		PD	73	M	Braak 3 - 4	EarlyPD	Barcelona/Budapest	PHp		2	Limbic system	-0.290039	4.16889	1.46001	-0.268289	1.11167	0.929322	1.52842	0.91995	0.829373	1.56936	-2.45012	1.07346	0.32965	-0.613121	-0.722228	-0.782907	-0.929414	-0.969746	-1.26934	-0.858625	-0.813712	4.48724	2.08996	-0.78986	0.796443	0.882458	2.03911	2.51475	2.27426	4.03139	3.35398	3.02047	2.49025	3.7208	2.63225	1.08248	0.103603	-0.718355
PHp_34		PD	86	F	Braak 3 - 4	EarlyPD	Barcelona/Budapest	PHp		2	Limbic system	-1.13504	4.5289	1.47142	0.157015	-0.094256	0.784047	1.2311	1.03745	0.515237	1.16244	-0.601246	1.28145	3.20873	-0.532167	0.35059	-0.722872	-0.457518	-0.829648	-1.63087	-0.784579	-0.992201	4.94313	2.12224	-1.60586	0.331567	1.40145	2.33044	2.08751	1.78845	2.86532	2.40208	2.24111	2.24421	2.78836	2.32864	1.38057	-2.04571	-2.44322
PtC_10		Control	72	F	Braak 0	Control	Barcelona/Budapest	PtC		8	Cerebral cortex	-1.15617	-0.397057	-0.181019	-1.04347	-1.0576	-0.433547	-1.25317	-0.956045	-1.16087	0.135858	-0.366736	-0.192073	0.554821	-0.605729	-0.657835	-0.882857	-0.35712	-0.895677	-0.862205	-0.479457	-0.690612	-0.710109	-0.298107	-0.00953423	0.567418	0.82397	-0.204782	-0.327162	-0.924626	-0.871924	-0.234262	-0.808172	-0.997773	-0.0802154	-0.768761	1.46746	-0.530004	-0.413963
PtC_11		Control	67	M	Braak 0	Control	Barcelona/Budapest	PtC		8	Cerebral cortex	-0.91837	0.606133	0.0729541	-0.577908	-1.01923	0.646481	0.32013	0.243006	0.403026	0.675108	-0.457451	1.36542	1.09432	-0.642648	0.0454251	-0.861435	-0.448839	-0.811521	-0.818319	-0.258492	-0.602096	-0.38281	-0.782336	0.140805	0.996615	5.09517	-0.193955	0.0906298	-0.0392184	-0.988317	-0.318768	-0.875446	-1.03472	-0.316055	-0.851583	3.28919	-0.518368	-0.339039
PtC_12		Control	63	M	Braak 0	Control	Barcelona/Budapest	PtC		8	Cerebral cortex	-1.15827	-0.172338	-0.337474	-0.694363	-1.5131	0.752556	0.951964	0.952937	1.36667	-0.38321	-0.352922	0.962966	2.20036	-0.797675	-0.487897	-1.02622	-0.970795	-0.943487	-0.923931	-0.943765	-0.693641	-0.788538	-1.02476	-0.548566	-0.281649		-0.683892	-0.836912	-0.131188	-1.26217	-0.759294	-1.08427	-1.20884	-0.816972	-1.06192	1.94963	-1.17966	-0.716303
PtC_13		Control	61	M	Braak 0	Control	Barcelona/Budapest	PtC		8	Cerebral cortex	-0.738754	-0.175681	0.118023	-0.523737	-0.555191	0.016679	-1.50473	-1.39834	-1.96487	0.860789	0.0197567	0.442293	0.631982	-0.628567	-0.775895	-0.955254	-0.895108	-0.969406	-0.90141	-0.903909	-0.693641	-0.528428	-0.636866	-0.337768	0.121578	0.445884	-0.541451	-1.60945	-1.49056	-1.06938	-0.547921	-0.771938	-0.914832	-0.585315	-0.76648	0.829619	-0.778744	-0.715308
PtC_14		Control	77	M	Braak 0	Control	Barcelona/Budapest	PtC		8	Cerebral cortex	-0.652565	-0.00395413	0.268549	-0.959178	-0.353758	-0.94567	-1.54571	-1.64967	-1.64705	0.065467	-0.547612	-0.377791	-0.148441	-0.729426	-1.03996	-0.979321	-0.971193	-0.939314	-0.864043	-0.923254	-0.686941	-0.623303	-0.710753	-0.332818	0.00664574	-0.206588	-0.706443	-1.83505	-1.3227	-1.13255	-0.541837	-0.88967	-1.1758	-0.592106	-0.986461	0.328092	-0.830146	-0.735151
PtC_15		Control	65	M	Braak 0	Control	Barcelona/Budapest	PtC		8	Cerebral cortex	-0.75506	0.399544	-0.408248	0.405264	-1.4598	-1.17119	-2.28519	-1.78244	-2.02474	-0.544596	0.293784	0.135962	-0.610804	0.0315633	0.441201	0.616836	1.19955	1.11784		1.80079		0.181969	-0.164488	0.490243	2.5757	2.12335	-0.746316	-1.26833	-0.729402	-0.648412	-0.138896	-0.552183	-0.751076	-0.0644488	-0.588417	0.2297	0.26984	0.413714
PtC_17		Control	81	M	Braak 0	Control	Barcelona/Budapest	PtC		8	Cerebral cortex	-0.713855	0.698023	0.516737	0.0223122	0.2474	-0.514007	-1.14144	-1.07317	-1.06352	2.25532	0.400281	0.135782	-0.175394	0.298355	-0.0852265	-0.235098	0.491544	0.147069	-0.19377	0.569382		-0.336738	-0.384318	0.957944	0.831137	-0.459605	-0.643651	-1.30961	-1.02524	-1.17947	-0.46722	-0.858232	-1.06997	-0.261696	-0.790446	0.759192	-0.582051	-0.467701
PtC_18		Control	87	F	Braak 0	Control	Barcelona/Budapest	PtC		8	Cerebral cortex	-0.587929	-0.12118	0.341059	-1.22775	-0.496445	-0.104152	-0.485331	-0.234967	-0.664427		-0.357249	0.64701	0.781955	-0.57738	-0.285275	-0.873055	-0.910919	-0.930646	-0.802754	-0.875723	-0.684689	-0.800153	-0.63229	-0.0935025	-0.0274116	-0.263751	-0.598008	-0.710563	-0.750274	-0.946734	-0.326464	-0.82634	-1.05223	-0.31928	-0.88374	-0.0797209	-0.655052	-0.421461
PtC_19		Control	72	M	Braak 0	Control	Barcelona/Budapest	PtC		8	Cerebral cortex	-0.56821	-0.143718	0.497048	-0.350455	-0.723088	-0.420058	-1.35675	-1.40773	-1.42469	0.39478	-0.0414158	0.374657	-0.0164402	-0.633801	-0.405022	-1.00228	-0.831134	-0.949506	-0.828675	-0.884338	-0.693641	-0.580802	-0.723076	-0.0765642	0.264316	0.0988612	-0.772177	-1.47743	-1.33324	-1.26212	-0.611835	-0.867671	-1.00961	-0.611794	-0.835273	-0.227861	-0.682194	-0.481726
PtC_22		PD	76	M	Braak 3 - 4	EarlyPD	Barcelona/Budapest	PtC		8	Cerebral cortex	-1.05744	0.276805	-0.0586641	-0.47236	-1.16656	-0.729831	-1.01501	-0.990606	-1.0149	-0.257995	-0.18523	0.356678	0.341654	-0.394008	-0.806603	-0.588648	-0.28299	-0.714515	-0.679313	-0.311154	-0.671337	-0.215099	-0.750157	0.775375	0.446892	0.115563	-0.655314	-1.37726	-0.742758	-0.790379	-0.362011	-0.591708	-0.855333	-0.292397	-0.635593	0.74967	-0.49692	-0.204943
PtC_23		PD	70	F	Braak 3 - 4	EarlyPD	Barcelona/Budapest	PtC		8	Cerebral cortex	-0.590043	0.973363	-0.0475374	-0.493531	-0.566184	-1.0562	-2.03166	-1.73444	-2.19555	0.944725	-0.0117641	-0.230813	-0.463192	0.297793	0.320158	-0.0444108	0.496821	-0.252561	-0.228731	0.380823		-0.378583	0.314884	0.183983	0.802782	-0.632601	-0.650946	-1.77216	-1.54011	-1.3491	-0.720498	-0.911236	-1.0992	-0.703153	-0.878425	-0.208738	0.165511	-0.133258
PtC_24		PD	79	F	Braak 3 - 4	EarlyPD	Barcelona/Budapest	PtC		8	Cerebral cortex	-0.864148	0.160106	0.0337687	-0.74634	-0.831524	-0.521991	-1.3056	-1.27583	-1.61791	-0.633602	-0.299776	-0.388017	-0.400595	0.388814	0.973177	-0.427076	0.258432	-0.411912	-0.544176	-0.216861		-0.587444	-0.783042	0.16513	0.518	-0.304642	-0.415757	-1.57139	-1.17005	-1.02751	-0.188484	-0.822793	-0.76629	-0.262011	-0.740085	0.823525	-0.64487	-0.413461
PtC_25		PD	88	F	Braak 3 - 4	EarlyPD	Barcelona/Budapest	PtC		8	Cerebral cortex	-1.45495	0.608182	-0.478624	-0.212909	-1.68665	-0.992839	-1.29703	-0.947888	-1.05586	-0.215693	0.196767	-0.57537	-0.249955	0.127223	-0.199911	0.393081	0.790853	0.777723	0.529998	1.26998		-0.274551	0.15706	-0.00358693	1.75276	0.441521	-0.538062	-0.999877	-0.691707	-1.28527	-0.452203	-0.974151	-1.04625	-0.495175	-1.01884	2.67077	-0.897231	-0.161144
PtC_26		PD	68	M	Braak 3 - 4	EarlyPD	Barcelona/Budapest	PtC		8	Cerebral cortex	-1.29105	-0.618243	-0.839146	-0.6104	-1.97516	-1.76551	-2.20626	-2.33188	-2.63069	0.486403	-0.781654	-1.00197	-0.601136	-0.37402	0.0954594	-0.250586	0.356574	0.0317564	0.177087	1.22812		-0.29734	-0.274172	-0.253145	1.13265	-0.299247	-0.597621	-1.90742	-1.17491	-1.33866	-0.768407	-0.972622	-1.13215	-0.84517	-1.00392	0.837581	-1.22405	-0.785899
PtC_27		PD	82	F	Braak 5 - 6	LatePD	Barcelona/Budapest	PtC		8	Cerebral cortex	-0.847646	-0.163479	0.134957	-0.997586	-0.471713	-0.936613	-1.50712	-1.19878	-1.42398	0.633007	-0.448054	-0.555873	0.304804	-0.403595	-0.685674	-0.524723	-0.296312	-0.509413	-0.61697	-0.545265	-0.681107	-0.163076	-0.642054	-0.160216	0.242202	-0.479634	-0.381485	-1.5051	-1.03166	-1.01734	-0.364777	-0.847478	-0.992833	-0.391282	-0.848786	0.467596	-0.759928	-0.538298
PtC_34		PD	86	F	Braak 3 - 4	EarlyPD	Barcelona/Budapest	PtC		8	Cerebral cortex	-1.04871	0.53479	-0.252228	0.750378	-1.60204	-1.35758	-0.998789	-1.15369	-1.40152	0.823686	1.1823	-0.657711	-0.341673	1.27526	1.06892	1.00713	1.39561			1.86866		0.0166404	-0.542331	0.58344	1.50298	-0.075881	-0.490147	-1.51354	-0.777409	-1.00243	-0.438473	-0.61622	-0.80179	-0.389351	-0.471418	1.71954	-0.60012	-0.33151
PtC_04		Control	73	M	Braak 0	Control	Barcelona/Budapest	PtC		8	Cerebral cortex	-0.962296	0.00609512	0.235888	-0.706939	-0.392291	0.219628	-0.974353	-0.998657	-0.664332	-0.349556	0.0700043	1.24865	0.125872	-0.398054	-0.722975	-0.823065	-0.556374	-0.756334	-0.730853	-0.593997	-0.668852	-0.336155	-0.599315	0.108601	0.399891	0.11086	-0.489878	-1.58554	-1.26214	-1.10885	-0.45307	-0.77984	-0.85262	-0.280478	-0.669345	0.91193	-0.793515	-0.497183
PtC_05		Control	79	F	Braak 0	Control	Barcelona/Budapest	PtC		8	Cerebral cortex	-1.12676	-0.282996	0.0653052	-1.12992	-0.892636	-0.162059	-0.749207	-0.142856	-0.0826593	-0.35419	-0.355422	0.339693	0.295926	-0.77404	-0.9084	-0.996998	-0.931757	-0.731398	-0.903625	-0.89445	-0.690654	-0.470699	-0.637544	-0.29148	0.0461982	1.40505	-0.0468471	-0.331517	-0.370075	-0.833527	-0.361133	-1.05769	-1.31725	-0.32916	-1.13751	0.782413	-1.01869	-0.717447
PtC_06		Control	81	M	Braak 0	Control	Barcelona/Budapest	PtC		8	Cerebral cortex	-0.783514	0.600489	0.123806	-0.779931	-0.793823	-0.554218	-0.330674	-0.0407694	0.21931	0.725352	-0.483399	0.73564	0.661759	-0.755781	-0.118682	-0.989899	-0.968105	-0.960837	-0.887527	-0.893258	-0.69174	-0.254843	-0.48739	0.0424291	-0.0291394	1.3468	-0.252571	-0.773284	-0.550843	-1.15262	-0.488807	-1.16323	-1.40005	-0.4473	-1.17291	1.64631	-0.648521	-0.32888
PtC_07		Control	64	M	Braak 0	Control	Barcelona/Budapest	PtC		8	Cerebral cortex	-0.904789	0.0153346	-0.243197	-0.553357	-0.93644	-0.306065	-1.1196	-0.824341	-1.08735	-0.0671861	0.164177	1.12382	1.25159	-0.784822	-0.872719	-1.0256	-0.733546	-0.947722	-0.915703	-0.908886	-0.690768	-0.555406	-0.859044	-0.205526	0.104685	0.925033	-0.491856	-1.07174	-1.04064	-1.01197	-0.578679	-0.925146	-1.13585	-0.585136	-0.926262	0.573084	-0.892827	-0.457668
PtC_08		Control	68	F	Braak 0	Control	Barcelona/Budapest	PtC		8	Cerebral cortex	-1.33706	-0.151237	-0.330653	-0.810954	-1.45905	-0.695422	-0.823568	-0.0851635	-0.231617	-1.1797	-0.248605	0.773228	0.605185	-0.544709	-0.423427	-0.834562	-0.460159	-0.776567	-0.835357	-0.466881	-0.56127	-0.338792	-0.663134	-0.154146	0.647328	3.60707	-0.375414	-0.717954	-0.000468122	-1.03912	-0.517096	-0.948014	-1.14065	-0.477168	-0.954508	2.08669	-0.950867	-0.625381
PtC_09		Control	76	F	Braak 0	Control	Barcelona/Budapest	PtC		8	Cerebral cortex	-0.880134	-0.25335	-0.0529538	-0.997466	-0.934917	-1.13342	-1.52519	-1.14237	-1.40458	-0.357316	-0.0541522	0.237291	-0.39046	-0.113188	-0.146267	-0.598313	-0.145111	-0.293544	-0.69085	-0.0516788		-0.44734	-0.558419	-0.166194	1.04584	1.1479	-0.724931	-0.972905	-0.956612	-1.02449	-0.253413	-0.847137	-0.914338	-0.259511	-0.873534	1.60826	-0.415352	-0.410314
PU_10		Control	72	F	Braak 0	Control	Barcelona/Budapest	PU		3	Basal ganglia	0.2751	-0.251916	0.151046	0.13214	-0.362265	0.0328579	-0.488646	0.0257575	-0.220879	-0.331126	0.503587	-0.0583748	0.528041	-0.0130896	-0.381305	0.320508	-0.295217	-0.177871	0.175162	-0.221082	0.419746	-0.704041	-0.348128	-0.242106	-2.02351	-0.704152	-0.547393	-0.0146669	-0.377125	-0.482958	-0.388731	-0.785377	-0.142594	-0.308493	-0.716013	-0.751373	-0.627539	0.0711333
PU_11		Control	67	M	Braak 0	Control	Barcelona/Budapest	PU		3	Basal ganglia	0.424155	-0.0694835	0.633342	0.0781473	0.596592	0.433214	-0.130241	0.476386	-0.0173516	0.0178529	0.660639	0.60364	-0.0804861	-0.422921	-0.486667	-0.361097	-0.490155	-0.435098	-0.455035	-0.534372	-0.589957	-0.779555	-0.729621	-0.417183	-2.1196	-0.88402	-0.770687	-0.414573	-0.394277	-0.525415	-0.446117	-0.783595	-0.314273	-0.483195	-0.812043	-0.80948	-0.734522	-0.00837767
PU_12		Control	63	M	Braak 0	Control	Barcelona/Budapest	PU		3	Basal ganglia	-0.0696081	-0.672811	0.260646	-0.0140484	0.260694	0.589175	-0.579653	-0.113372	-0.402393	-0.889049	0.902974	0.475824	-0.0582869	0.430326	-0.374563	0.084158	-0.536815	0.243646	0.509425	-0.256256	-0.17484	-0.806345	-0.603462	-0.405471	-1.7011	-0.795832	-0.853455	-0.609596	-0.590656	-0.678772	-0.599217	-0.690068	-0.09977	-0.639523	-0.601591	-0.819996	-0.825609	-0.334005
PU_13		Control	61	M	Braak 0	Control	Barcelona/Budapest	PU		3	Basal ganglia	0.414194	0.0935203	0.531805	0.880163	-0.45662	0.236439	0.984601	0.753736	0.823117	-0.933717	0.846202	1.6634	1.83655	-0.745428	-0.809788	-0.961645	-0.829746	-0.969341	-0.876037	-0.943765	-0.659809	-0.405436	-0.747003	-0.255588	-1.70267	0.0320147	-0.159076	0.763892	0.972107	-0.693462	-0.73352	-0.900729	-0.734392	-0.784658	-1.00721	-0.383411	-0.876034	-0.686931
PU_14		Control	77	M	Braak 0	Control	Barcelona/Budapest	PU		3	Basal ganglia	1.1453	0.504501	0.470299	0.6849	0.258704	0.10646	-0.407452	-0.177689	-0.510243	-0.713167	1.1397	-0.0709029	-0.0368705	0.82135	0.675448	0.403236	0.443337	0.892859	0.183196	0.420827	1.75007	-0.0165432	0.0663331	0.164579	-0.491056	-0.706536	-0.788313	-0.756471	-0.692489	-0.802364	-0.692202	-1.16413	-0.495259	-0.700196	-1.17978	-0.557137	-0.216787	-0.397962
PU_02		Control	76	F	Braak 0	Control	Barcelona/Budapest	PU		3	Basal ganglia	2.09217	-0.396876	1.21516	1.67444	0.689123	0.79056	0.595845	0.636864	0.428534	0.856541	0.875855	0.316385	1.03598	0.25383	0.194259	-0.6123	-0.601077	-0.243692	-0.275588	-0.598788	-0.443075	-0.531211	-0.523406	-0.208578	-2.4595	-0.73917	-0.706014	-0.446418	-0.570722	-0.700463	-0.602284	-0.947333	-0.235706	-0.552015	-0.871893	-0.671808	-0.25754	-0.375698
PU_23		PD	70	F	Braak 3 - 4	EarlyPD	Barcelona/Budapest	PU		3	Basal ganglia	0.299192	-0.218777	-0.127773	0.662285	-0.187044	-0.283746	-0.767774	-0.308496	-0.592297	-0.130339	0.784274	-0.252517	-0.405563	1.8762	0.41809	1.28522	0.28958	0.990152	1.57198	0.672303	1.71889	-0.314843	-0.0370706	0.346607	-0.373259	-0.825838	-0.718289	-0.850289	-0.773624	-0.879471	-0.801196	-1.15683	-0.617556	-0.842851	-1.15537	-0.646497	0.0235342	-0.401968
PU_25		PD	88	F	Braak 3 - 4	EarlyPD	Barcelona/Budapest	PU		3	Basal ganglia	-0.0415306	0.384289	-0.383685	0.910653	-1.11884	-0.945025	-0.583007	-0.365725	-0.598756	-0.934224	-0.197889	-0.736792	-0.347032	1.79893	1.60564	1.03328	-0.124956	2.06617	1.19096	1.12339	1.68392	-0.0196671	0.814345	-0.0376673	-0.37796	-0.345352	-0.423786	-0.0869008	-0.214064	-0.424033	-0.529783	-0.613764	0.26485	-0.517142	-0.656032	-0.178958	-0.933153	-0.242669
PU_26		PD	68	M	Braak 3 - 4	EarlyPD	Barcelona/Budapest	PU		3	Basal ganglia	0.981403	0.295536	0.592838	1.1263	0.575847	-0.118367	-0.478237	-0.52699	-0.573365	0.939626	1.45576	-0.0286481	0.0323011	1.39816	0.759816	1.28263	1.09604	1.13786	1.60332	0.59176	1.9189	-0.256137	-0.265744	-0.0323354	-0.637794	-0.785997	-0.748093	-0.608602	-0.659268	-0.826249	-0.673198	-0.969109	-0.260432	-0.754839	-0.965228	-0.750588	-1.11329	-0.390255
PU_27		PD	82	F	Braak 5 - 6	LatePD	Barcelona/Budapest	PU		3	Basal ganglia	0.33647	-0.877086	-0.0816686	0.562998	-0.545968	-0.812208	-0.745257	-0.565404	-0.697818	-0.577408	-0.253025	-0.607816	-0.650192	0.290115	0.996404	0.646489	0.0127284	0.872625	1.59495	0.913879	1.31801	-0.255182	-0.494603	-0.0668672	-1.4168	-0.712865	-0.834251	-0.779814	-0.487468	-0.669656	-0.694886	-0.962122	-0.29166	-0.637363	-0.991096	-0.473258	-0.756148	-0.206644
PU_03		Control	74	M	Braak 0	Control	Barcelona/Budapest	PU		3	Basal ganglia	0.993873	0.112358	0.813705	1.50703	0.28231	0.926979	0.617607	0.47995	0.305606	-1.12891	1.44378	0.40805	0.624086	1.99379	0.258118	1.39878	0.668056	1.59373	1.50407	0.768736	0.979013	0.131277	-0.469605	0.365299	-0.544455	0.382206	-0.166357	-0.148397	-0.125139	-0.6271	-0.43321	-0.786421	0.0231603	-0.339884	-0.692305	-0.196244	-0.342583	-0.293669
PU_34		PD	86	F	Braak 3 - 4	EarlyPD	Barcelona/Budapest	PU		3	Basal ganglia	0.287113	-0.270524	0.205937	0.421756	-0.510119	-0.421882	-0.159722	-0.236862	-0.462373	-0.234002	0.298637	0.155346	-0.00940986	0.494201	-0.228918	-0.369466	-0.781443	0.0417501	-0.262346	-0.359669	0.000556381	-0.610749	-0.934815	-0.0105314	-3.22463	-0.876531	-0.873082	-0.688405	-0.590185	-0.683011	-0.712737	-1.27094	-0.569565	-0.725358	-1.35847	-0.711352	-0.696072	-0.195778
PU_04		Control	73	M	Braak 0	Control	Barcelona/Budapest	PU		3	Basal ganglia	0.539709	-0.307701	0.618134	0.966799	0.3626	0.28468	0.755238	0.704387	0.656855	0.692435	1.76067	1.27284	1.58316	0.869724	-0.759009	-0.245033	0.118481	0.000468851	0.305602	0.00253896	0.522518	-0.117172	-0.690203	0.205707	-1.51625	-0.22616	-0.595497	-0.301448	-0.33124	-0.718098	-0.573216	-0.944611	-0.167	-0.547711	-0.880235	-0.693483	-0.67913	-0.356626
PU_40		PD	81	M	Braak 5 - 6	LatePD	Barcelona/Budapest	PU		3	Basal ganglia		0.964751	3.03045	2.9652	2.04575	1.00868	0.261651	0.201849	-0.122158	0.494068	3.29184	0.616058	0.890243	0.317885	0.634547	0.765391	1.70558	0.669355	0.470483	0.303643	0.881221	0.192283	-0.181347	1.26683	-1.69154	-0.578417	-0.392678	-0.383686	-0.716126	-0.762215	-0.669201	-1.04516	-0.30938	-0.459318	-0.927292	-0.561955	0.359046	-0.28596
PU_41		PD	78	M	Braak 5 - 6	LatePD	Barcelona/Budapest	PU		3	Basal ganglia	1.59321	0.158528	1.45632	1.70566	1.18781	1.32732	0.598518	0.338497	0.0239012	1.4572	3.38019	1.00097	1.51981	1.02192	-0.0604129	0.533849	1.6328	-0.186079	-0.0661023	0.123734	-0.310233	-0.00942484	-0.366845	1.08497	-1.77038	-0.0890657	0.047837	-0.194145	-0.327175	-0.513921	-0.422487	-0.861385	-0.143939	-0.281918	-0.888398	-0.460481	0.433596	-0.267596
PU_42		PD	78	M	Braak 5 - 6	LatePD	Barcelona/Budapest	PU		3	Basal ganglia	1.87701	0.942969	0.667041	2.88878	-0.146642	-0.587487	-0.257834	-0.534246	-0.610399	1.2079	3.98282	-0.328575	-0.487833	4.56007	2.74271	2.92014	2.31977	3.01445	2.63969	2.2308	1.96025	0.2289	0.730613	0.735017	1.44114	-0.0612001	-0.358749	-0.800345	-0.461307	-0.596004	-0.620534	-0.807443	-0.0688235	-0.639381	-0.692	-0.193094	0.437619	-0.387686
PU_43		PD	71	M	Braak 5 - 6	LatePD	Barcelona/Budapest	PU		3	Basal ganglia		1.6741	3.1709	4.90795	1.44491	-0.389989	0.0412995	0.11928	-0.235963	3.42351	1.95695	0.79243	1.88292	1.41471	3.13372	3.16858	2.0222	2.93883	2.53865	2.3421	5.22017	2.30545	0.3127	1.49338	0.548254		0.791174	1.47948	0.778854	-0.202354	0.106268	-0.252566	0.572457	0.0835862	-0.348664	0.474609	1.39288	0.531169
PU_44		PD	81	M	Braak 5 - 6	LatePD	Barcelona/Budapest	PU		3	Basal ganglia	2.98856	0.140801	2.53593	2.37867	1.90707	1.45696	1.5985	0.598248	0.759848	4.11389	3.43846	1.61738	1.55274	0.459089	-0.343832	0.114433	-0.298244	-0.526988	-0.239326	-0.452233	-0.167026	0.298299	0.34167	0.877793	-2.16762	0.00945467	-0.31926	0.246016	-0.489021	-0.535492	-0.400687	-1.05537	-0.262128	-0.354624	-1.12356	-0.238388	0.575111	-0.454918
PU_05		Control	79	F	Braak 0	Control	Barcelona/Budapest	PU		3	Basal ganglia	0.627504	-0.528948	0.237249	0.924397	-0.59862	0.25245	-0.24	-0.0122763	0.0287309	0.449149	0.402916	0.174547	1.00432	2.51464	0.51043	0.792713	0.451103	2.111	1.23497	0.996339	1.9086	-0.544006	-0.654182	-0.233609	-0.787945	-0.46308	-0.359985	-0.176785	-0.227576	-0.295854	-0.264253	-0.49696	0.214249	-0.109052	-0.482461	-0.550612	-0.353944	0.576015
PU_06		Control	81	M	Braak 0	Control	Barcelona/Budapest	PU		3	Basal ganglia	0.137979	0.498264	-0.163238	0.92331	-0.987319	-0.91843	-0.205871	0.194456	-0.0100812	-0.0169055	0.0285124	0.351075	-0.00257162	0.641329	0.511346	1.02635	0.326729	2.34604	1.74221	1.2401	1.27696	-0.143952	-0.397721	0.0211956	-0.536219	-0.0762423	-0.286855	0.335798	0.532768	0.123301	0.251132	-0.402379	0.544957	0.312566	-0.421295	-0.210936	-0.212013	0.515506
PU_07		Control	64	M	Braak 0	Control	Barcelona/Budapest	PU		3	Basal ganglia	0.309971	-0.85221	0.270793	0.102861	-0.033413	-0.641274	-0.261021	-0.245564	-0.451303	-0.216709	0.803633	0.329497	-0.0195429	0.491474	0.536141	1.10719	0.388545	0.851735	0.90488	0.0685539	0.850687	-0.480792	-0.771092	-0.145217	-0.684383	-0.722391	-0.770352	-0.745782	-0.590715	-0.729302	-0.606723	-0.949194	-0.44685	-0.671143	-0.971662	-0.6038	-0.239314	-0.288137
PU_08		Control	68	F	Braak 0	Control	Barcelona/Budapest	PU		3	Basal ganglia	0.485422	-0.461733	0.922678	0.57424	1.28241	1.33666	-0.32701	0.513701	-0.013863	-0.0656077	0.839715	0.0171965	-0.156141	-0.0300591	-1.11131	-0.544676	-0.707468	-0.83735	-0.643717	-0.788115	-0.689902	-0.765605	-0.763682	-0.239894	-2.03076	-0.822309	-0.960273	-0.768257	-0.62466	-0.767767	-0.51552	-1.15939	-0.577575	-0.690425	-1.19027	-0.623991	-0.83874	-0.44927
PU_09		Control	76	F	Braak 0	Control	Barcelona/Budapest	PU		3	Basal ganglia	0.196678	0.0629404	-0.28963	0.679046	-1.04264	-0.958555	-0.772314	-0.646137	-0.795911	-0.678575	0.358758	-0.799666	-0.811275	1.40235	0.524912	1.29405	0.0460723	1.65509	1.75265	0.55504	1.37805	-0.341039	-0.347308	-0.257667	0.0555702	-0.793562	-0.711299	-0.784167	-0.567602	-0.642398	-0.589403	-0.849548	0.157318	-0.642499	-0.788811	-0.666535	-0.820474	-0.184049
TCtx_10		Control	72	F	Braak 0	Control	Barcelona/Budapest	TCtx		5	Cerebral cortex	-0.284218	0.150322	-0.163199	-1.35244	-1.21663	2.00164	3.56979	4.43282	4.81913	-0.574649	-1.01259	1.38783	1.8871	-1.54887	-0.709064	-1.75561	-1.4592	-1.51729	-1.46245	-1.85214	-1.06057	-0.718649	-0.97267	-1.45639	-1.61946		0.0885945	3.3519	1.38644	-0.10478	-0.979616	-1.27236	-1.60705	-1.07644	-1.26912		-0.13141	-1.12134
TCtx_11		Control	67	M	Braak 0	Control	Barcelona/Budapest	TCtx		5	Cerebral cortex	-0.234309	-0.338453	0.0442184	-1.06619	-0.199194	0.305121	0.652378	1.06415	1.05432	-0.340378	-0.777233	0.932218	0.749042	-1.45159	-1.7319	-1.54737	-1.84097	-1.2105	-1.26091	-1.59672	-0.865516	-0.901165	-1.15793	-1.30946	-1.81953	-0.236065	-0.196682	0.221673	0.665638	0.203471	-1.07742	-0.859766	-1.22409	-1.10755	-1.00628	-0.518191	-0.773355	-1.33688
TCtx_12		Control	63	M	Braak 0	Control	Barcelona/Budapest	TCtx		5	Cerebral cortex	-0.0140299	0.322651	0.422371	-0.937841	-0.074691	-0.343276	0.0159989	0.27078	0.257081	1.18473	0.457622	0.624256	0.219717	-0.612609	0.17089	-0.613116	0.928537	-0.649836	-0.602823	0.26153	-0.474891	-0.603919	-0.793638	-0.537565	-0.559596	0.746994	-0.0903122	0.652749	-0.175113	-0.104211	-0.694537	-0.377971	-0.575991	-0.504303	-0.345604	-0.18542	-0.155651	-0.965145
TCtx_13		Control	61	M	Braak 0	Control	Barcelona/Budapest	TCtx		5	Cerebral cortex	-0.0310977	0.351906	0.395453	-0.762933	-0.501385	2.05291	2.4353	2.75395	2.55383	-0.631548	0.365793	1.49006	1.65148	-0.985051	-1.0858	-1.25737	-1.32783	-0.831922	-0.887225	-1.08115	-0.629315	-0.449641	-1.01031	-0.823691	-1.26475	2.24891	0.468476	1.75187	0.808359	0.0316188	-0.539218	-0.740293	-0.964655	-0.688124	-0.775605	-0.202186	-0.327856	-0.842102
TCtx_14		Control	77	M	Braak 0	Control	Barcelona/Budapest	TCtx		5	Cerebral cortex	0.799012	0.149143	1.14307	-0.855077	0.701075	0.00174122	-0.110735	0.135543	-0.215169	0.152272	-0.296544	0.236549	0.657221	-0.178833	-1.20613	-1.16738	-1.87771	-1.1977	-1.16085	-1.20137	-0.954545	-0.582744	-0.54674	-0.972555	-0.947901	-0.362452	-0.652007	-0.436061	-0.550279	-0.165166	-1.02952	-0.834333	-0.992072	-1.12981	-0.838111	-0.529414	0.348902	-0.872939
TCtx_15		Control	65	M	Braak 0	Control	Barcelona/Budapest	TCtx		5	Cerebral cortex	0.333186	0.3745	0.701775	-0.177807	1.24586	-0.104374	-0.496788	0.0842789	-0.285593	-0.354977	-0.107581	-0.245067	-0.0799671	-0.659056	-1.03336	-0.865653	-0.605176	-1.00702	-0.909879	-0.337819	-0.596927	-0.389002	-0.841994	-0.723717	-0.809816	-0.416817	-0.710784	-0.51974	-0.33007	-0.281704	-1.01424	-0.923781	-1.11323	-1.01518	-0.92213	-0.509337	-0.105903	-0.681591
TCtx_18		Control	87	F	Braak 0	Control	Barcelona/Budapest	TCtx		5	Cerebral cortex	0.533918	-0.644995	0.878679	-0.575301	0.563688	-0.664383	0.486602	-0.0434257	0.0915855	0.979902	0.268863	0.440587	-0.0137602	-0.463634	-1.01992	-1.68497	-1.27057	-1.43293	-1.47532	-0.938258	-0.981678	-0.518499	-0.650985	-0.659012	-1.43872	-0.370723	0.256696	-0.174194	-0.411765	0.122775	-0.910129	-0.603975	-1.09221	-0.799459	-0.716462	-0.554074	-0.256472	-1.42109
TCtx_19		Control	72	M	Braak 0	Control	Barcelona/Budapest	TCtx		5	Cerebral cortex	0.318702	0.768871	1.06506	-0.404589	0.935498	0.274586	0.3526	0.362611	-0.0951214	2.35539	-0.0359781	0.883234	0.279625	-1.55661	-1.99006	-1.78732	-1.78329	-1.49168	-1.46776	-1.97616	-1.06057	-0.694452	-0.624757	-1.15378	-1.61028	-0.595734	-0.539605	-0.584989	-0.312892	-0.309118	-1.43166	-0.863333	-1.10343	-1.4801	-0.852506	-0.792377	-0.532767	-1.31274
TCtx_20		Control	78	F	Braak 0	Control	Barcelona/Budapest	TCtx		5	Cerebral cortex	1.32767	0.901852	1.46743	0.137129	1.32332	0.329232	-0.46266	-0.265474	-0.445248	-0.926632	0.561073	0.281297	-0.514402	0.896961	-1.05395	2.27963	2.38637	0.783062		1.06397		-0.0924853	-0.676676	-0.595858	-0.517149	-0.878817	-0.743274	-0.949408	-0.684843	-0.562514	-1.67056	-1.29542	-1.38992	-1.79862	-1.21161	-0.581174	0.113488	-0.39487
TCtx_22		PD	76	M	Braak 3 - 4	EarlyPD	Barcelona/Budapest	TCtx		5	Cerebral cortex	0.664679	0.0566524	0.63594	-0.100362	-0.106614	-0.462024	-0.614639	-0.253102	-0.374052	0.927111	0.0996702	0.168406	-0.507562	0.518214	-0.887307	0.22292	0.251443	-0.0881849	0.632125	0.717034	0.376155	0.355682	-0.852859	-0.348284	-0.389401	-0.467579	-0.517014	-0.771448	-0.411526	-0.297335	-1.49539	-1.01978	-1.23625	-1.4871	-1.00271	-0.508133	0.177678	-1.19626
TCtx_23		PD	70	F	Braak 3 - 4	EarlyPD	Barcelona/Budapest	TCtx		5	Cerebral cortex	0.266162	0.460267	0.42025	-0.748207	0.53545	-0.348886	-0.74285	-0.327969	-0.507548	0.474038	-0.0991809	-0.523641	0.217456	1.12313	-0.691133	0.00626889	-0.0468221	0.145181	0.311804	0.74223	0.541741	-0.474871	-0.237231	-0.792019	-0.598287	-0.75731	-0.346262	-0.658629	-0.540345	-0.368051	-1.37746	-0.7745	-1.06363	-1.3475	-0.682393	-0.656731	0.755444	-0.667874
TCtx_24		PD	79	F	Braak 3 - 4	EarlyPD	Barcelona/Budapest	TCtx		5	Cerebral cortex	0.164616	1.23318	0.122619	-0.29992	-0.134488	-0.482494	0.128074	0.267113	-0.125859	-1.09034	0.0472817	-0.0955327	0.243897	2.08292	0.944671	1.14796	1.65298	0.512344	1.04025	0.771528	0.635061	-0.235541	-0.801591	-0.670004	-0.207263	0.705637	0.054421	0.0965608	0.0703959	0.267561	-0.0695836	-0.538012	-0.23841	-0.541186	-0.514098	-0.33313	0.245724	-0.399705
TCtx_25		PD	88	F	Braak 3 - 4	EarlyPD	Barcelona/Budapest	TCtx		5	Cerebral cortex	0.43614	1.25244	0.430284	-0.87877	-0.178841	-0.0826172	0.22967	0.590973	0.702514	0.366796	-0.231368	0.809995	0.931386	-1.12215	-1.69241	-0.777349	-0.506795	-1.0579	-0.304502	-0.483293	0.406085	-0.00687282	-0.487843	-1.17909	-0.688535	1.57001	0.377777	0.71516	0.110491	-0.135562	-1.03105	-1.01195	-1.01625	-1.23112	-1.00406	0.0363282	0.180491	-0.73921
TCtx_26		PD	68	M	Braak 3 - 4	EarlyPD	Barcelona/Budapest	TCtx		5	Cerebral cortex	0.821995	0.581148	1.02863	-0.316641	0.511595	1.10528	0.317718	0.819217	0.892719	-1.04917	-0.00721837	1.35976	0.808647	-0.972537	-1.09264	-0.793849	-0.619285	-0.662904	-0.568229	-0.167859	-0.417958	-0.443265	-0.886069	-0.760717	-0.854474	0.474709	0.155121	0.142281	-0.0388624	-0.30964	-0.924822	-0.83976	-0.790293	-1.00776	-0.889295	-0.712482	-0.333649	-0.690148
TCtx_27		PD	82	F	Braak 5 - 6	LatePD	Barcelona/Budapest	TCtx		5	Cerebral cortex	0.58285	0.519475	0.397744	-0.855417	0.136961	-0.130055	-0.319015	-0.147498	-0.184192	0.434107	-0.175227	0.556911	0.175962	-0.971889	-0.525838	-0.766989	-1.14239	-1.11077	-0.312426	-0.848451	-0.274394	-0.20346	-0.963643	-1.2873	-1.13754	-0.0645273	0.172096	0.0253105	-0.292175	0.15971	-0.878938	-0.57057	-0.735973	-0.723152	-0.60239	-0.482241	0.154161	-0.46483
TCtx_28		PD	80	F	Braak 3 - 4	EarlyPD	Barcelona/Budapest	TCtx		5	Cerebral cortex	1.59173	0.710154	2.42215	0.219718	2.93817	0.950534	0.560369	0.323088	0.227668	0.244667	0.709138	1.06379	0.439114	-1.48795	-0.921609	-1.58822	-1.24944	-1.55363	-1.57169	-1.90985	-1.37266	-0.381567	-0.860395	-0.989647	-1.55457	-0.502647	-0.302989	-0.413608	-0.318462	0.0528134	-0.971555	-0.569432	-0.743193	-0.856218	-0.556433	-0.648084	0.0979594	-1.32513
TCtx_29		PD	87	M	Braak 3 - 4	EarlyPD	Barcelona/Budapest	TCtx		5	Cerebral cortex	0.825841	0.451585	1.11314	-0.482756	0.862379	-0.142578	-0.183955	0.0207651	-0.321858	0.226241	0.437164	-0.240515	-0.601128	-1.61685	-1.37617	-1.56829	-2.21041	-0.923519	-0.965654	-1.6841	-0.953828	-0.603874	-0.799878	-1.04876	-1.50186	-0.634425	-0.670295	-0.567299	-0.460005	-0.409933	-1.75313	-1.32598	-1.27065	-1.73653	-1.17186	-0.735901	-0.108433	-1.42679
TCtx_03		Control	74	M	Braak 0	Control	Barcelona/Budapest	TCtx		5	Cerebral cortex	0.347885	0.371461	0.661054	-0.883557	0.302891	0.465385	0.471	1.37866	0.973036	-0.816422	-0.0662231	1.30613	0.513108	-1.26698	-1.07666	-1.74411	-1.44823	-1.34423	-1.49354	-1.70949	-1.13859	-0.588747	-0.99165	-0.883482	-1.202	0.501401	0.185731	0.200332	0.0804232	0.0182907	-0.764442	-0.82629	-1.0806	-0.789749	-0.835695	-0.267961	-0.0595433	-1.12955
TCtx_30		PD	73	M	Braak 3 - 4	EarlyPD	Barcelona/Budapest	TCtx		5	Cerebral cortex	2.28888	0.423614	2.88974	0.733344	3.75749	1.16829	-0.166428	0.333474	-0.0237256	0.782622	1.05065	0.3533	0.315341	-1.04429	-1.12178	-1.42513	-2.02822	-1.43657	-1.21649	-1.62015	-1.09588	-0.511264	-0.99052	-0.617317	-1.43773	-0.769869	-0.442337	-0.579238	-0.580036	-0.462918	-1.32885	-1.00814	-1.01838	-1.29615	-0.915524	-0.603691	0.827846	-1.15054
TCtx_31		PD	79	F	Braak 3 - 4	EarlyPD	Barcelona/Budapest	TCtx		5	Cerebral cortex	0.667227	0.325044	0.562466	-0.535291	0.0729323	1.42041	1.41808	1.55341	1.56398	0.0851296	0.0297945	1.14934	1.25782	-1.69166	-1.16176	-1.73214	-1.0308	-1.54702	-1.64548	-1.34045	-1.05047	-0.603299	-0.969937	-0.0770867	-1.30574	0.156518	0.472435	0.219022	-0.333795	0.370803	-0.634904	-0.665776	-1.03388	-0.547254	-0.773243	-0.480837	0.819909	-1.19124
TCtx_34		PD	86	F	Braak 3 - 4	EarlyPD	Barcelona/Budapest	TCtx		5	Cerebral cortex	0.261902	0.914915	0.0978276	-0.898064	-0.829713	0.801101	2.38517	1.94385	2.35765	-0.0270868	-0.0407206	1.54281	1.57334	-0.736226	0.243798	-1.06393	0.386465	0.328896	-0.60834	0.695615		0.609389	-0.787181	-0.0542999	-0.742902		1.78118	2.76875	1.10689	0.350643	-0.59158	-0.642687	-1.12323	-0.570599	-0.737904	0.685901	2.22992	0.231319
TCtx_04		Control	73	M	Braak 0	Control	Barcelona/Budapest	TCtx		5	Cerebral cortex	1.15829	0.346099	1.32486	-0.480046	1.03132	1.46273	-0.0369152	0.925936	0.593211	3.17612	-0.0530217	0.352951	0.556353	-0.297316	-1.76693	-1.37762	-1.1472	-1.10793	-1.2168	-1.15334	-0.98446	-0.459078	-0.927888	-0.96034	-0.991553	-0.330064	-0.576257	-0.482378	-0.473315	-0.410863	-1.26526	-0.961861	-1.12383	-1.15951	-0.879747	-0.461447	0.0059507	-1.23617
TCtx_05		Control	79	F	Braak 0	Control	Barcelona/Budapest	TCtx		5	Cerebral cortex	0.980972	-0.164936	1.51035	-1.00547	1.51559	2.53631	1.54565	2.65109	2.40195	-0.748551	-0.431543	1.53407	1.65067	-1.95641	-2.42693	-2.0809	-2.81812	-1.84128	-1.77875	-2.5068	-1.13193	-0.501971	-1.00446	-1.51955	-1.64015	0.53899	0.0998172	0.608791	0.158646	0.0659403	-0.811938	-1.19958	-1.37473	-1.03603	-1.14189	-0.509521	-0.594746	-1.48089
TCtx_06		Control	81	M	Braak 0	Control	Barcelona/Budapest	TCtx		5	Cerebral cortex	0.888321	0.408172	1.13502	-1.01266	1.39244	2.31053	1.11871	1.86814	1.56627	-0.388603	0.301838	1.61958	1.56697	-1.66256	-2.7199	-2.05151	-1.91061	-1.99456	-1.72913	-2.18779	-1.40847	-0.441912	-0.862372	-1.0603	-1.67725	0.428211	0.616143	1.00738	0.388588	0.65185	-0.114364	-0.575818	-0.736611	-0.361261	-0.602421	-0.474281	0.675982	-0.964764
TCtx_07		Control	64	M	Braak 0	Control	Barcelona/Budapest	TCtx		5	Cerebral cortex	0.634901	0.180176	0.76562	-0.399163	0.370993	1.50221	0.335803	1.2261	0.845679	-0.277515	0.700863	2.35097	1.5937	-1.14923	-1.39088	-1.22915	-1.21014	-1.0393	-1.0151	-1.37827	-0.748484	0.366074	-0.996901	-0.424706	-1.09866	0.644366	0.391357	1.49988	0.122658	-0.0374224	-0.557838	-0.859364	-0.908941	-0.785348	-0.852303	-0.364828	1.0592	-0.0771993
TCtx_08		Control	68	F	Braak 0	Control	Barcelona/Budapest	TCtx		5	Cerebral cortex	0.16233	-0.63915	0.926819	-0.893564	0.655219	0.810358	-0.333988	0.405675	0.052974	-0.852476	-0.571232	0.24561	0.116482	-1.48999	-1.94198	-1.58855	-1.95078	-1.30766	-1.19428	-1.71942	-0.899815	-0.910764	-1.14772	-1.38546	-1.74131	-0.716251	-0.850807	-0.59639	-0.472143	-0.536966	-1.58262	-1.32779	-1.47046	-1.70232	-1.30564	-0.75709	-0.816463	-1.52822
TCtx_09		Control	76	F	Braak 0	Control	Barcelona/Budapest	TCtx		5	Cerebral cortex	1.52822	0.436047	1.4538	-0.767494	1.52711	2.96789	0.972961	1.58011	1.56917	-0.735525	-0.127606	0.842669	0.948457	-1.59573	-2.56992	-1.74053	-2.34401	-1.5983	-1.5338	-2.04068	-1.19912	-0.688094	-0.967347	-1.33245	-1.41474	0.668489	-0.136499	0.499448	-0.0400717	0.195198	-0.20888	-0.818852	-0.793632	-0.5511	-0.746495	-0.432357	0.769738	-0.482651
27_09_2024_Ceramide_PD_Brain_26.txt	1998-006	Control	50	M	Braak 0	Control	Netherlands	CA	0	4	Basal ganglia	1.89967	1.0951	1.60794	1.061	1.48888	1.03722	0.849264	0.709393	-0.228337	-0.939091	0.972833	0.614324	1.39036	-0.214332	-0.578701	-0.145424	-0.362495	-0.604941	-0.279515	-0.192513		2.23128	-0.112813	0.17522	0.761253	-0.125763	0.0896195	-0.0601905	0.0383411	-0.474259	-0.506622	-1.1037	-0.812229	-0.217384	-1.08162	0.89323	0.0369481	-0.795091
27_09_2024_Ceramide_PD_Brain_62.txt	1997-002	Control	97	F	Braak 0	Control	Netherlands	CA	0	4	Basal ganglia	-0.840988	0.297711	-0.911931	0.129391	-1.04257	0.501919	0.643396	1.66881	0.748638	0.344147	-0.33204	-0.270736	2.01017	0.1672	-0.470198	-0.257263	0.0270118	0.120104	0.396024	-0.286192	-0.561613	2.69089	0.107824	1.80398	-0.206615	2.7456	1.86135	1.67472	2.21551	1.9923	2.77366	-0.815155	3.62198	1.50612	1.44161	2.63974	0.192753	-0.0216465
27_09_2024_Ceramide_PD_Brain_66.txt	2017-131	Control	71	F	Braak 0	Control	Netherlands	CA	0	4	Basal ganglia	-0.262157	-0.153238	0.131406	1.12976	-0.232663	4.06612				0.290447	0.971872	4.23847	4.34502	-0.649552	-0.343095	-0.155813	-0.321784	-0.550025	-0.369768	-0.53252	-0.0976293	0.218049	-0.255782	0.899891	3.80038		1.07256	3.53449	3.16439	-0.490446	-0.275106	-2.40797	-1.64228	-0.468528	-2.53942		-0.0568736	-0.29039
27_09_2024_Ceramide_PD_Brain_70.txt	1998-169	Control	49	M	Braak 0	Control	Netherlands	CA	0	4	Basal ganglia	-0.776072	-0.16791	-0.665083	-1.2812	-0.166309	0.891993	1.29404	1.81072	0.24913	-0.550186	-0.557878	0.398886	1.73818	2.37666	-0.267553	0.321206	0.164757	1.44647	0.875986	2.00283	2.08232	0.0228538	-0.711975	0.53242	0.162194	2.19128	0.755082	1.19348	1.73434	0.551687	1.51838	-0.860143	0.324238	1.21167	-0.139594	1.65917	0.6137	0.82276
27_09_2024_Ceramide_PD_Brain_10.txt	1996-042	PD	81	M	Braak 3 - 4	EarlyPD	Netherlands	CA	4	4	Basal ganglia	-0.282513	-0.0181581	0.101194	0.974846	1.02263	0.109681	-0.0906397	-0.237004	-0.771128	-0.641567	2.72879	-0.459707	-0.412066	0.356443	0.620996	1.31074	1.49902	-0.204025	0.799915	0.243551	-0.750458	-0.188318	-1.52126	2.17772	0.36526	-0.899057	-0.122106	-0.472048	-0.32449	-0.854021	-0.657463	-2.33845	-0.894487	-0.597246	-1.43969	0.468962	0.0617058	-0.902219
27_09_2024_Ceramide_PD_Brain_14.txt	2009-045	PD	59	F	Braak 3 - 4	EarlyPD	Netherlands	CA	4	4	Basal ganglia	0.754618	1.13416	0.421421	1.86501	0.283875	0.76402	0.771904	0.614855	-0.389107	-0.999549	0.723039	0.29598	0.169194	-0.170691	-0.853998	-0.229438	-0.267717	-0.642433	-0.282516	-0.40404		-0.0476309	0.345625	1.14265	0.792277	-0.176386	0.18866	0.665949	0.674458	0.143365	0.537776	-1.40761	-0.667187	0.585705	-0.342014	1.30238	1.87423	-0.54131
27_09_2024_Ceramide_PD_Brain_18.txt	2012-041	PD	71	F	Braak 3 - 4	EarlyPD	Netherlands	CA	4	4	Basal ganglia	0.240096	-0.151161	-0.90017	-0.0661988	-1.06429	-1.13423	-0.702812	-0.73484	-1.28905	1.56665	-0.114179	-1.1709	-0.961273	-0.0359325	-0.789505	0.280331	-0.312225	-0.118316	-0.186981	-0.372997	-0.0794032	0.135784	-0.844922	-0.562275	-1.02695	-0.848835	-0.953013	-0.683825	-0.591919	-0.221179	-0.522901	-1.28406	-0.733854	-0.643416	-1.23356	0.646111	-0.83556	-0.984323
27_09_2024_Ceramide_PD_Brain_78.txt	1996-082	PD	74	M	Braak 3 - 4	EarlyPD	Netherlands	CA	3	4	Basal ganglia	3.62551	1.35601	3.03562	1.45184	3.25495	2.15497	0.891708	0.382819	-0.237773	1.45288		0.387099	0.440065	-0.760326	-1.53851	-0.575721	-0.280829	-0.725202	-0.552612	-0.797149		-1.06355	-1.02862	0.805709	-0.0756389	-0.897672	-0.636684	-0.1431	-0.17941	-0.371072	-0.421021	-1.17223	-0.693776	-0.249341	-0.462392	0.266526	-0.0449367	0.524844
27_09_2024_Ceramide_PD_Brain_2.txt	20207903	Control	76	F	Braak 0	Control	Newcastle	CA	0	4	Basal ganglia	-0.689371	-0.361959	-1.16199	-0.78267	-1.24811	-1.34881	-0.705903	-0.708883	-1.15647	-0.402616	-0.899734	-1.13006	-0.90434
27_09_2024_Ceramide_PD_Brain_6.txt	20207907	Control	75	F	Braak 0	Control	Newcastle	CA	0	4	Basal ganglia	-0.736928	-0.263323	-1.03654	-0.441221	-1.16424	-1.31381	-0.708296	-0.716138	-1.20437	0.31313	-0.400622	-1.09709	-0.888208	0.0150193	-0.690688	0.0144717	-0.137915	0.115823	-0.0491324	0.097238	-0.00497483	0.224879	-0.475885	0.121754	-0.418869	-0.852579	-0.0918008	-0.546348	-0.544425	-0.500684	-0.550326	-1.3675	-0.588805	-0.497006	-0.600512	0.508067	-0.676125	-1.15879
27_09_2024_Ceramide_PD_Brain_22.txt	20196950	Control	84	M	Braak 0	Control	Newcastle	CA	0	4	Basal ganglia	-0.504636	-1.29047	-0.773596	-0.602843	-0.742666	-0.779747	-0.605488	-0.521848	-0.88854	0.913129	-0.590318	-1.07989	-0.574428	0.0415968	-0.838626	0.83873	-0.0694912		0.848848	0.698431			1.54017	0.254774	-2.10428	0.119039	-0.72839	-0.657435	-0.693948	-0.288288	0.0283262	-2.02476	-0.407539	0.19119	-0.251483	1.35735	-0.681799	-1.09874
27_09_2024_Ceramide_PD_Brain_30.txt	20185945	Control	87	M	Braak 0	Control	Newcastle	CA	0	4	Basal ganglia	0.720086	-0.245023	0.224817	-0.70143	0.505686	1.18774	0.109684	0.824674	-0.0351189	1.22995	-0.364421	0.386528	2.14965	0.0950278	-0.23928	1.08785	0.221402	0.833327	0.859942	-0.414067	1.82436		-1.05211	-0.46305	-1.53635	0.371489	-0.783181	-0.626783	-0.423291	0.569981	1.0899	0.652784	4.51837	0.330557	3.48489	0.670268	-0.661774	-0.788356
27_09_2024_Ceramide_PD_Brain_42.txt	20196944	Control	81	M	Braak 0	Control	Newcastle	CA	0	4	Basal ganglia	3.61953	3.58921	3.04233	4.13208	1.88965	0.908513	0.430952	-0.0481599	-0.419423	0.346896	2.0552	-0.000619004	0.0956453	2.02511	-0.749109	0.889385	-0.0228474	0.102041	0.932519	0.180586	2.20614	-0.281041	-0.196565	0.605635	-0.351512	-0.785153	0.175181	-0.120299	-0.565284	-0.0396204	0.200136	-1.32327	0.400863	0.0948503	0.610168	0.687776	1.73501	-0.445909
27_09_2024_Ceramide_PD_Brain_46.txt	20196907	Control	81	M	Braak 0	Control	Newcastle	CA	0	4	Basal ganglia	-0.168246	0.535506	-1.11606	-1.44093	-1.19675	-0.727712	-0.69743	-0.440896	-0.957235	0.253095	-0.642489	-0.857113	-0.581835	-0.236102	-0.526938	0.233426	-0.47139	0.506628	-0.0617316	-0.315396	-0.210438	-0.0683601	-0.870294	-0.846837	-1.54081	-0.869971	-0.974609	-0.532371	-0.791325	-0.141829	0.237852	-0.459133	1.49265	-0.193019	0.514035	0.636168	-0.881401	-0.40727
27_09_2024_Ceramide_PD_Brain_34.txt	20174938	PD	83	M	Braak 3 - 4	EarlyPD	Newcastle	CA	3	4	Basal ganglia	-0.359721	0.344566	-1.00491	-0.701992	-1.05386	-0.889927	-0.522306	-0.498198	-0.82999	-0.845042	-0.695078	-0.986111	-0.379171	-0.450376	-1.5335	-0.37351	-0.300535	-0.261213	-0.0697605	0.0882163	-0.789056		-0.470859	-0.56093	-1.17311	0.684042	-0.673159	-0.590479	-0.151997	0.0760417	-0.334604	-0.91456	-0.437372	-0.378787	-0.590586	1.26273	-0.835024	-0.753613
27_09_2024_Ceramide_PD_Brain_38.txt	20196932	PD	85	M	Braak 3 - 4	EarlyPD	Newcastle	CA	4	4	Basal ganglia	-0.429091	0.840427	-0.792124	-1.15889	-0.905482	-0.617019	-0.423473	-0.319375	-0.503765	1.37499	-0.674565	-0.640937	-0.424277	0.674357	-1.32326	0.166266	-0.463309	0.204166	0.0132941	-0.351683	-0.610403		-0.743026	-0.0619121	-0.458205	0.843245	0.387783	0.829087	0.227007	0.00699539	-0.0692883	-1.88196	-0.685418	0.0540112	-1.07435	1.4231	0.111996	-0.738779
27_09_2024_Ceramide_PD_Brain_50.txt	20185909	PD	68	M	Braak 3 - 4	EarlyPD	Newcastle	CA	4	4	Basal ganglia	1.15377	-1.29184	0.848287	1.62584	0.863141	0.364174	-0.391393	-0.095921	-1.01136	-0.765894	1.02959	-0.220759	-0.750732	0.106057	-0.494158	0.995613	0.209658	0.00360438	1.19859	0.868869	-0.460775	-0.467097	-1.26277	0.775364	1.52207	-0.688779	0.650569	-0.313652	0.0500598	-0.191023	-0.078723	-1.1423	0.366936	0.177979	0.528378	0.669138	0.893158	-0.103687
27_09_2024_Ceramide_PD_Brain_54.txt	20185925	PD	84	F	Braak 3 - 4	EarlyPD	Newcastle	CA	4	4	Basal ganglia	0.281781	0.296099	0.390954	-0.198945	0.197143	-0.221859	-0.395896	-0.470419	-0.854987	0.80457	0.0349164	-0.707007	-0.77497	1.06397	-0.839022	1.38607	1.04788	0.626913	1.31095	0.387843	3.21489	0.0436691	-1.12108	0.709624	-0.30767	-0.67946	-0.420872	-0.0215692	-0.3987	-0.303662	-0.0669245	-2.07604	-0.190665	-0.141619	-0.82581	0.654485	0.396124	3.39236
27_09_2024_Ceramide_PD_Brain_58.txt	20196943	PD	85	M	Braak 3 - 4	EarlyPD	Newcastle	CA	4	4	Basal ganglia	0.428479	0.268199	1.31624	0.446002	1.87332	0.262697	0.596864	0.190634	-0.233921	-0.696956	0.81682	0.601041	-0.221029	1.48143	-0.869357	0.410285	0.404479	0.851415	1.13058	0.717678	-0.612893	-0.306698	0.639801	0.305928	0.507998	-0.433506	0.381714	0.0916439	0.112426	-0.111667	0.145073	-1.83468	0.243878	0.450147	-0.0679898	0.563852	0.896696	0.958403
27_09_2024_Ceramide_PD_Brain_74.txt	20196923	PD	80	F	Braak 5 - 6	LatePD	Newcastle	CA	6	4	Basal ganglia	1.35763	0.449939	0.207171	-0.269108	-0.106349	-0.33866	-0.418899	-0.272727	-0.923377	-0.296701	1.38353	-0.525796	-0.727452	0.333512	2.242	2.12645	1.96733	2.98727	1.77738	2.0569	2.13954	0.325275	3.26436	-0.501801	-1.62973	0.546605	1.01522	0.408049	0.512749	3.03124	2.65493			2.44501		1.3626	-0.569491	0.192892
27_09_2024_Ceramide_PD_Brain_1.txt	2005-061	Control	93	F	Braak 0	Control	Netherlands	FrC	0	7	Cerebral cortex	-0.455661	-1.19525	0.222796	1.36116	-0.257644	-0.300051	0.264535	0.489425	0.453078	-0.880156	0.183708	0.0967928	0.211355	-0.891011	-0.636948	-0.996208	-1.34246	-0.909998	-1.18874	-1.22668		-0.840464	-0.507155	0.348216	1.74771	-0.684318	0.619451	0.103919	-0.211074	0.578901	0.635015	0.653457	0.0556502	0.515286	0.46919	-1.49884	0.306645	-0.606245
27_09_2024_Ceramide_PD_Brain_21.txt	2015-074	Control	89	F	Braak 0	Control	Netherlands	FrC	0	7	Cerebral cortex	-0.675072	-0.0946955	-0.690659	0.467088	-0.519711	-0.609475	-0.126339	-0.0458393	0.267888	-0.883108	-0.868011	-0.281777	-0.0513164	-0.842183	-0.607819	-0.944409	-1.03432	-0.586009	-0.263488	0.127775			0.541031	0.0585466	0.304793	1.90772	0.0764267	0.23594	0.489289	0.0873267	0.090806	0.197848	0.12454	0.40355	0.0665016	-0.617784	-0.303775	-0.349188
27_09_2024_Ceramide_PD_Brain_41.txt	2015-034	Control	82	F	Braak 0	Control	Netherlands	FrC	0	7	Cerebral cortex	0.429174	-0.570881	0.489823	1.0284	0.539154	2.09066	2.49978	3.38622	3.06103	-0.324047	1.3522	2.58592	1.68247	-0.857214	-0.426047	-1.27445	-1.25364	-1.08929	-1.47352	-1.5586	-0.390044	-0.295968	0.31518	0.61753	0.324083	1.33489	1.57636	2.86006	3.0313	0.740323	1.4129	-0.114457	-0.0229385	1.14649	-0.184799	-0.589014	0.669142	-0.0345372
27_09_2024_Ceramide_PD_Brain_45.txt	2017-124	Control	55	F	Braak 0	Control	Netherlands	FrC	0	7	Cerebral cortex	-0.452071	-0.931683	-0.580337	-0.482541	-0.542083	-0.804287	-0.467055	-0.356336	-0.366984	0.484124	-0.962587	-0.556606	-0.854198	-1.37193	-0.478608	-1.31661	-1.15138	-1.42496	-0.887715	-0.973244	0.627826	-0.899975	-0.345485	0.328755	0.118007	-0.863305	-0.0485985	-0.263145	-0.308007	0.461048	0.520779	0.597209	0.793901	0.585197	0.704622	-0.810977	0.459008	-0.296856
27_09_2024_Ceramide_PD_Brain_13.txt	1996-082	PD	74	M	Braak 3 - 4	EarlyPD	Netherlands	FrC	3	7	Cerebral cortex	-1.24554	-0.862445	-1.15083	-0.814264	-1.1675	-0.863469	-0.0571784	-0.0719022	0.179154	-0.680846	-0.295036	-0.611983	-0.702239	-1.43597	0.0600686	-1.04487	-0.621894	0.39471	-0.621742	0.184046	0.264798	0.0578552	0.646311	1.31324	-0.608613	0.924919	1.43912	0.749633	2.69695	1.99627	1.07225	0.937301	0.574264	0.920187	0.299933	-0.229774	0.280365	0.411293
27_09_2024_Ceramide_PD_Brain_17.txt	1994-092	PD	77	F	Braak 3 - 4	EarlyPD	Netherlands	FrC	4	7	Cerebral cortex	-0.917306	-1.31233	-0.898889	-0.63484	-1.05552	-1.25101	-0.601012	-0.63943	-0.418449		-1.36075	-1.09257	-0.874691	-1.13158	-0.947746	-1.16124	-1.68486	-1.03329	-1.15133	-1.18701	-0.076115	-0.581111	1.01639	0.362179	-1.08843	-0.747773	-0.445119	-0.496582	-0.358291	0.516676	0.0791858	0.514662	-0.076676	0.0427693	0.432038	-1.20325	-0.371354	0.0302517
27_09_2024_Ceramide_PD_Brain_29.txt	1996-042	PD	81	M	Braak 3 - 4	EarlyPD	Netherlands	FrC	4	7	Cerebral cortex	-1.08692	-0.676152	-1.08264	-1.10579	-1.04832	-1.13999	-0.590512	-0.605024	-0.403697	-0.524018	-1.43941	-0.934814	-0.656558	-1.02917	0.0492959	-0.922149	-0.42688	0.126155	-0.78925	-0.962977			-1.30561	0.106451	-1.97936	0.231369	-0.419686	0.00338078	-0.0125803	0.270597	-0.0473061	0.49438	-0.283611	0.136085	-0.00114332	-0.987048	-0.588989	-1.0089
27_09_2024_Ceramide_PD_Brain_77.txt	1995-109	PD	70	M	Braak 3 - 4	EarlyPD	Netherlands	FrC	3	7	Cerebral cortex	0.023997		-0.969845	0.231191	-0.948913	0.432537	-0.470591	0.298792	-0.374137	1.37383	-0.743128	-0.833099	-0.0379534	-0.114306	-0.367529	-0.420556	-0.943093	-1.25349	-1.41158	-0.803089	-0.659281	0.647871	-0.849369	0.440711	-0.88783	-0.769592	-0.352429	-0.382595	-0.699631	-0.155416	-0.105839	0.648333	0.687663	-0.485008	-0.240835	-1.13548	-0.160792	-0.429758
27_09_2024_Ceramide_PD_Brain_5.txt	20196950	Control	84	M	Braak 0	Control	Newcastle	FrC	0	7	Cerebral cortex	-0.548036	-0.0919718	-1.12617	-1.10485	-1.27462	-1.31148	-0.754025	-0.664032	-0.502104	1.614	-1.05273	-1.12435	-1.05928	-0.909913	-0.3852	-0.711209	-0.591529	-1.11102	-0.860536	-1.16741		0.72248	1.04483	-0.438894	-1.31968	-0.800023	-0.850851	-0.819108	-0.69288	-0.171039	-0.534026	0.436075	-0.843798	-0.14245	-0.865721	-1.22229	-0.818297	-0.972838
27_09_2024_Ceramide_PD_Brain_9.txt	20196907	Control	81	M	Braak 0	Control	Newcastle	FrC	0	7	Cerebral cortex	-0.529894	1.14688	-0.10227	0.34224	-0.0842743	0.472589	1.78423	1.2865	1.65295	-0.0867943	0.11107	0.650299	0.550428	-1.58948	-1.24129	-1.85588	-1.99907		-2.07645	-2.19184		-0.666708	-0.411848	0.998265	1.53886	-0.433893	1.10584	0.176684	0.66234	0.607652	0.44563	0.241056	-0.224106	0.8285	0.10535	-0.904273	0.989596	-0.395485
27_09_2024_Ceramide_PD_Brain_25.txt	20207907	Control	75	F	Braak 0	Control	Newcastle	FrC	0	7	Cerebral cortex	0.22091	-1.35698	0.159733	-0.586854	0.177425	-0.716723	-0.24497	-0.379325	-0.193068	-0.709806	0.175166	-0.506725	-0.633275	-1.5344	-1.41709	-1.75053	-1.69572	-1.23989	-1.61287	-1.66975	-0.698837	0.926005	-0.482596	0.92044	0.675856	-0.739176	-0.171828	-0.566985	-0.28219	0.0432789	-0.16119	0.294759	-0.359209	0.271124	-0.16228	-1.18527	0.683823	-0.0802225
27_09_2024_Ceramide_PD_Brain_49.txt	20207903	Control	76	F	Braak 0	Control	Newcastle	FrC	0	7	Cerebral cortex	-0.323039		0.173943	-0.0710846	-0.187768	-0.804444	-0.354902	-0.278025	-0.251467	-0.670192	0.293999	-0.402821	-0.848105	-0.990456	-1.47554	-1.11491	-1.06453	-1.55169	-0.916786	-1.21905	0.893678	-0.819769	0.67377	0.394177	0.278086	-0.861628	0.146243	-0.230753	-0.33677	0.17786	0.0363333	-0.199253	-0.678976	0.258888	-0.783239	-1.21362	1.10474	0.468269
27_09_2024_Ceramide_PD_Brain_61.txt	20185945	Control	87	M	Braak 0	Control	Newcastle	FrC	0	7	Cerebral cortex	-0.123005	-0.997843	0.761508	0.617947	0.789647	1.61281	2.64778	2.46745	2.51553	-0.00286966	0.873638	1.69755	1.07534	-0.940291	-0.625479	-1.09264	0.0729754	-1.28161	-1.34449	-0.463781	0.251471	-0.221911	1.62816	1.48141	0.853572	0.764881	2.68705	0.59148	1.13766	1.06409	1.82539	-0.131233	-0.455484	1.31148	-0.316138	-0.386758	1.13767	0.904734
27_09_2024_Ceramide_PD_Brain_65.txt	20196944	Control	81	M	Braak 0	Control	Newcastle	FrC	0	7	Cerebral cortex	0.181825	-0.94355	0.238455	0.21635	-0.277134	0.537203	2.08046	1.41892	1.69363	-0.714209	0.707013	1.21102	-0.0650391	-1.35522	-0.743554	-1.63451	-1.85106	-1.38771	-1.84323	-1.69306		-0.761257	-0.572613	0.562097	1.06478	0.320812	1.37531	0.622833	0.9211	1.28829	0.797179	0.593624	-0.209399	0.75282	0.372776	-0.557218	1.81742	1.15344
27_09_2024_Ceramide_PD_Brain_33.txt	20196923	PD	80	F	Braak 5 - 6	LatePD	Newcastle	FrC	6	7	Cerebral cortex	-0.79494	1.20192	-0.87316	-0.964934	-0.692095	-0.329189	0.057137	0.171541	0.384976	4.50816	-0.902936	-0.193222	-0.0470289	-1.13753	0.125897	-0.29024	-0.687663	-0.454584	-0.662439	-0.584051			2.05313	-0.135406	-0.0687445		0.687711	0.561922	1.19386	1.79169	1.72762	0.595681	0.206525	1.38677	0.830214		0.401856	-0.267194
27_09_2024_Ceramide_PD_Brain_37.txt	20196943	PD	85	M	Braak 3 - 4	EarlyPD	Newcastle	FrC	4	7	Cerebral cortex	-0.0441197	0.0697724	-0.00232558	0.185677	-0.0716357	-0.192178	1.49911	1.08308	1.57448	-0.995496	-0.443734	0.707546	0.0841365	-0.945642	-0.510111	-1.36243	-1.45539	-0.422661	-1.39239	-1.18086		4.92457	0.0310242	-0.060988	1.02501	0.925835	1.15707	0.905481	0.805202	0.940641	0.80474	-0.195152	-0.776398	0.854409	-0.433131	-0.378344	0.433241	-0.761458
27_09_2024_Ceramide_PD_Brain_53.txt	20196932	PD	85	M	Braak 3 - 4	EarlyPD	Newcastle	FrC	4	7	Cerebral cortex	-0.672904	-1.05045	0.0812991	-0.958112	-0.0971828	-0.415278	-0.389172	-0.298778	-0.223206	-0.00685996	-0.338089	-0.511824	-0.425003		0.396464	1.17688	-0.113299	-0.0559014	1.17291	-0.57285	1.34751	-0.225884	0.13959	0.941467	-0.061346	-0.492156	0.311574	0.015692	-0.213631	0.154703	0.760216	0.251219	0.79967	0.296131	-0.303819	-0.576313	1.5574	2.02246
27_09_2024_Ceramide_PD_Brain_57.txt	20185909	PD	68	M	Braak 3 - 4	EarlyPD	Newcastle	FrC	4	7	Cerebral cortex	-0.590381	-0.492217	-0.189815	0.334269	0.286372	-0.603636	-0.51355	-0.544706	-0.404395	-0.586008	0.365033	-0.792783	-0.875938	-0.127899	-0.156002	0.258686	-0.0239488	0.672695	-0.163786	-0.68691	1.55882	-0.581348	-0.435974	1.78364	-0.0960862	-0.881752	-0.298001	-0.314999	-0.691828	-0.466432	-0.119192	-0.185282	-0.174669	-0.171933	-0.513289	-0.939512	0.844422	-0.410982
27_09_2024_Ceramide_PD_Brain_69.txt	20174938	PD	83	M	Braak 3 - 4	EarlyPD	Newcastle	FrC	3	7	Cerebral cortex	0.113734	1.4899	0.235409	-0.0209234	1.38561	0.252077	-0.0586056	-0.219368	-0.0829832	-0.273806	0.296674	0.0620586	-0.192147	-0.43015	-0.253018	-0.739547	-0.432857	-1.02265	-0.712596	-0.460498	0.566177	-0.669312	-0.000168204	0.829056	0.918032	-0.891045	-0.243489	0.027332	-0.188889	-0.188396	-0.0225469	-0.231164	-0.832729	0.285704	-0.896669	-1.36496	1.25285	0.04404
27_09_2024_Ceramide_PD_Brain_73.txt	20185925	PD	84	F	Braak 3 - 4	EarlyPD	Newcastle	FrC	4	7	Cerebral cortex	0.228257	-0.398182	1.38514	1.30577	0.866236	-0.258097	0.0917761	-0.173119	0.0973198	-0.777788	-0.101458	-0.0503976	-0.584899	-1.17076	-0.972903	-1.40709	-1.40727	-1.2912	-1.44893	-1.40301		-0.714844	-0.745266	1.1367	1.15304	-0.670144	2.06093	1.0181	0.960416	1.60708	0.468442	1.3685	-0.133605	1.02975	1.03118	-1.15332	1.13758	0.683523
27_09_2024_Ceramide_PD_Brain_4.txt	2015-074	Control	89	F	Braak 0	Control	Netherlands	PtC	0	8	Cerebral cortex	-0.689599	0.409797	-0.287398	-0.232955	-0.629555	-1.0643	-0.463335	-0.560878	-0.325989	-0.0921059	-0.806553	-0.904882	-0.95661	-0.0690641	0.0895708	0.125652	0.155399	0.485941	0.515227	0.776014	-0.802032	-0.421474	0.457626	-0.0790905	0.294047	-0.653556	0.150846	-0.42625	-0.0401289	0.00231873	-0.380052	0.591734	-0.245846	-0.139926	0.133276	0.78501	-0.428458	-0.322053
27_09_2024_Ceramide_PD_Brain_48.txt	2015-034	Control	82	F	Braak 0	Control	Netherlands	PtC	0	8	Cerebral cortex	-0.266055	-0.44442	0.870759	-0.411544	1.13287	1.2117	1.06804	1.78545	1.67407	0.205832	0.0110265	1.25477	2.3558	0.376066	-0.274138	0.672563	0.407926	-0.748689	0.384672	-0.00874014	-0.688002	-0.227907	1.08187	0.359188	1.26966	-0.0587466	0.576241	0.256368	0.510237	0.620145	1.16596	0.181454	0.783972	1.26714	0.608886	1.02737	0.426007	-0.357853
27_09_2024_Ceramide_PD_Brain_68.txt	2017-124	Control	55	F	Braak 0	Control	Netherlands	PtC	0	8	Cerebral cortex	-0.583869	0.295615	-0.293928	-1.05639	0.509618	0.441068	1.19917	1.4037	1.507		-0.629124	1.34028	0.51301	-0.597866	-0.00974043	-0.505383	-0.129198	-0.705439	-0.263711	-0.327503	-0.723252	-0.980912	-0.780198	0.314438	0.0737839	-0.134883	-0.100416	0.225019	0.341317	0.114588	0.191308	-0.539735	-0.848315	0.744422	-0.734466	0.667882	0.2265	-0.591408
27_09_2024_Ceramide_PD_Brain_72.txt	1994-098	Control	79	M	Braak 0	Control	Netherlands	PtC	0	8	Cerebral cortex	-0.922049	-1.1799	-0.465649	-0.584558	-0.197025	0.366621	1.21083	1.27493	1.58463	0.651809	-1.08942	0.76594	1.05382	-0.531266	0.192107	-0.355905	0.443226	0.0530206	-0.131569	0.511001		-0.581141	-0.726454	0.890009	1.26907	0.72388	0.398469	0.650854	1.262	0.831772	0.682572	-0.0844635	-0.415129	1.47954	-0.0396563	0.975601	0.608175	0.768397
27_09_2024_Ceramide_PD_Brain_56.txt	1994-092	PD	77	F	Braak 3 - 4	EarlyPD	Netherlands	PtC	4	8	Cerebral cortex	-0.238985		0.542422	0.74867	1.13218	1.57634	2.26663	2.04415	2.17465	-0.262444	-0.924743	1.61235	2.15853	-0.456569	-0.153085	-0.332424	-0.13807	-0.402296	-0.414127	-0.0307395	-1.07133	-0.37305	1.37231	1.17497	0.795032	0.153981	1.03665	0.921647	0.629545	0.433064	1.05662	-0.065736	0.0233911	1.63633	1.07775	1.11705	0.398968	-0.182448
27_09_2024_Ceramide_PD_Brain_76.txt	1995-109	PD	70	M	Braak 3 - 4	EarlyPD	Netherlands	PtC	3	8	Cerebral cortex	0.255774	0.338374	0.128277	0.0565427	-0.0555536	-0.136345	0.0764332	0.0818025	-0.0942182	-0.982943	0.670539	-0.112823	-0.883436	0.973356	-0.00734439	0.0414599	0.678057	-0.303254	-0.424658	0.769524	-0.989423	-0.744944	-1.13389	0.0702089	-0.0616827	-0.736809	1.40974	1.75512	0.20054	1.4517	0.126449	2.74384	0.400883	0.673446	1.71368	0.240674	2.42996	1.77884
27_09_2024_Ceramide_PD_Brain_80.txt	1996-082	PD	74	M	Braak 3 - 4	EarlyPD	Netherlands	PtC	3	8	Cerebral cortex	1.57315	1.9782	1.60421	0.722682	1.46649	1.13915	0.821912	0.725707	1.06027	-0.673666	0.805856	1.29491	1.03518	-0.803666	-0.301575	-0.697645	-0.41063	-0.607132	-0.666779	-0.700888		-1.16535	-0.520817	0.0356061	0.73662	-0.907085	-0.367438	0.905261	0.198341	1.10049	0.562407	1.18849	-0.035768	1.01138	1.11877	0.444506	-0.0883056	-0.735521
27_09_2024_Ceramide_PD_Brain_32.txt	1996-042	PD	81	M	Braak 3 - 4	EarlyPD	Netherlands	PtC	4	8	Cerebral cortex	-0.984622	-0.590188	-1.22076	-1.79037	-1.30396	-1.34118	-0.710097	-0.670437	-0.454685	-0.731282	-1.13703	-1.0865	-0.841813	-0.530095	1.15237	-0.139789	-0.139226	0.323583	0.201078	0.732779	-0.959447		-1.20725	-0.717431	-1.46275	1.25542	-0.874574	-0.828792	-0.330469	0.877458	0.239922	2.24759	0.479755	0.136184	1.00169	0.966594	-0.890858	-0.833524
27_09_2024_Ceramide_PD_Brain_8.txt	20196944	Control	81	M	Braak 0	Control	Newcastle	PtC	0	8	Cerebral cortex	-0.265124	-1.02909	0.18948	-0.847854	0.00941548	0.598573	1.81059	1.91772	2.48473	-0.252357	-0.183109	1.53468	0.811593	-0.755075	-0.470308	-0.803186	-0.739583	-0.776804	-0.913426	-0.928356		-0.346241	0.0980319	0.114804	1.50277	0.804718	0.876867	0.949714	0.668345	0.282116	0.010193	-0.322118	-0.909442	0.05614	-1.08758	1.27242	0.0990887	-0.492
27_09_2024_Ceramide_PD_Brain_24.txt	20196907	Control	81	M	Braak 0	Control	Newcastle	PtC	0	8	Cerebral cortex	-0.255951	0.778427	-0.720635	0.305436	-0.965596	-0.728727	-0.434433	-0.377159	-0.224349	-0.5243	-1.37206	-0.798895	-0.563092	0.169331	0.843524	0.909534	1.20117	-0.395871	-0.0305105	0.79332	-0.949873		-0.261478	0.531806	0.241499	0.0784093	-0.525208	-0.262827	-0.629568	0.250391	0.0279329	0.3756	0.407898	0.0585774	0.495524	0.821617	0.280685	-0.0577099
27_09_2024_Ceramide_PD_Brain_28.txt	20207907	Control	75	F	Braak 0	Control	Newcastle	PtC	0	8	Cerebral cortex	0.748794	-0.0678528	-0.401071	0.0535747	-0.611468	-0.371307	-0.353173	-0.279616	-0.278283	-0.0743585	-0.596847	-0.702272	-0.67539	-0.203379	-0.236553	-0.281448	-0.285321	-0.431671	-0.399507	-0.696361		1.10881	-0.933986	0.210878	-1.01467	-0.802539	-0.587893	-0.337797	-0.591272	-0.00889612	-0.229219	0.321911	-0.499396	-0.295358	-0.221938	0.318316	0.32786	2.13681
27_09_2024_Ceramide_PD_Brain_44.txt	20196950	Control	84	M	Braak 0	Control	Newcastle	PtC	0	8	Cerebral cortex	0.005755	-1.22823	0.377659	-0.301185	0.402919	-0.00403817	0.248072	0.536238	0.255273	-1.01243	0.236865	0.138496	0.397321	-0.56611	-0.469328	-0.481903	-0.550031		-0.634869	-0.65957		-0.753234	-0.0728299	0.00591486	0.12322	-0.657352	0.100837	0.967359	0.706291	0.782818	0.701101	0.436393	0.361277	1.17116	0.368155	0.538682	0.0254232	1.11791
27_09_2024_Ceramide_PD_Brain_52.txt	20185945	Control	87	M	Braak 0	Control	Newcastle	PtC	0	8	Cerebral cortex	-0.336027	-0.688069	0.264715	0.958123	-0.069067	-0.29692	-0.0606245	-0.0941547	-0.0793928		-0.236438	-0.462598	-0.263542	0.661262	0.686083	0.89579	2.0486	-0.114402	1.2174	1.09853	-0.767275	-0.488374	1.61787	0.687657	-0.525391	-0.552685	1.26145	1.06736	-0.0655231	0.380849	1.30887	0.200056	0.761818	0.664165	-0.103458	0.821828	1.01434	2.26856
27_09_2024_Ceramide_PD_Brain_64.txt	20207903	Control	76	F	Braak 0	Control	Newcastle	PtC	0	8	Cerebral cortex	-0.883824	-0.0818607	-0.595488	-0.909962	-0.268469	-0.0520166	0.194734	0.403955	0.360213	-0.680324	-0.640715	-0.065013	0.220526	0.359601	0.795965	0.424515	0.406944	-0.371081	0.614227	1.121	-0.520571	-0.136199	0.263532	0.178075	0.32002	0.0464312	0.233182	0.685964	0.58595	1.28396	1.56028	0.489451	0.5051	1.78458	1.00342	0.879808	0.479627	0.15683
27_09_2024_Ceramide_PD_Brain_12.txt	20185909	PD	68	M	Braak 3 - 4	EarlyPD	Newcastle	PtC	4	8	Cerebral cortex	-0.383984	-0.784307	-0.266473	-0.121006	-0.0905544	-0.361689	0.468491	0.202508	0.50703	-0.875714	-0.219557	0.338928	-0.257829	-0.643116	-0.350697	-0.714543	-0.550414	-0.776662	-0.903031	-0.674223		-0.688659	-0.437322	1.04631	1.00452	-0.210042	0.862362	0.586796	0.750667	0.540978	0.277978	-0.0587095	-0.699646	0.670527	-0.0432511	0.936357	0.314106	-0.184652
27_09_2024_Ceramide_PD_Brain_16.txt	20196923	PD	80	F	Braak 5 - 6	LatePD	Newcastle	PtC	6	8	Cerebral cortex	1.35393	1.27064	1.27304	0.728194	1.20426	0.880983	0.861586	0.684674	1.05022	-0.0988742	0.653576	0.738136	-0.322493	-0.0644595	0.191713	0.348738	0.81178	0.778636	-0.375936	0.0394256		-0.320155	2.3061	0.0203204	0.634836	0.436245	0.994453	0.937068	0.408217	0.535641	0.563132	-0.203236	-0.523375	0.672609	-0.125429	1.24482	0.960924	0.709437
27_09_2024_Ceramide_PD_Brain_20.txt	20174938	PD	83	M	Braak 3 - 4	EarlyPD	Newcastle	PtC	3	8	Cerebral cortex	-0.527346	0.625069	-0.448171	0.143583	-0.0311212	-0.5085	-0.213522	-0.250111	-0.0442448	-0.542379	-0.695506	-0.334101	-0.75385	-0.168017	0.0553654	-0.0428726	0.404454	-0.27744	-0.0358575	0.397008	-0.893952	-0.700708	0.345011	0.388773	0.740409	-0.58687	0.606422	-0.167645	0.640927	0.416607	0.223559	0.250493	-0.243766	0.304114	-0.191285	0.645114	0.147244	-0.0183578
27_09_2024_Ceramide_PD_Brain_36.txt	20185925	PD	84	F	Braak 3 - 4	EarlyPD	Newcastle	PtC	4	8	Cerebral cortex	0.431367	0.34237	0.649222	0.139494	0.751757	0.0063529	0.302268	0.237011	0.532805	-0.516172	-0.976342	0.12136	-0.388516	-0.695742	-0.449039	-0.778862	-0.758109	-0.781755	-0.878138	-0.865371		-0.00910643	-2.04842	-0.881484	0.207716	-0.740029	-0.448835	-0.336327	0.699773	-0.00915294	-0.546249	-0.105007	-1.34645	-0.713833	-1.54323	0.482058	-0.729328	-0.883814
27_09_2024_Ceramide_PD_Brain_40.txt	20196943	PD	85	M	Braak 3 - 4	EarlyPD	Newcastle	PtC	4	8	Cerebral cortex	-0.0608789	0.188855	0.106972	1.15518	0.0851922	-0.552749	-0.215699	-0.278429	-0.064615	-0.837004	-0.708509	-0.453263	-0.582172	0.107524	0.347461	-0.0778807	0.229603	0.249639	-0.047192	0.0622464	-0.648653	1.47724	-0.655795	-0.337258	-0.0568107	-0.535399	0.203998	-0.417137	-0.382894	0.248646	-0.10048	0.134533	-0.689947	0.191051	-0.556793	0.685969	-0.107777	-0.764452
27_09_2024_Ceramide_PD_Brain_60.txt	20196932	PD	85	M	Braak 3 - 4	EarlyPD	Newcastle	PtC	4	8	Cerebral cortex	0.416908	1.62103	0.512219	0.208758	-0.0329433	0.41535	1.79571	1.51193	2.16328	-0.815762	1.37303	1.66024	0.664772	0.895528	0.280793	-0.238605	0.175753	-0.0539297	-0.376565	-0.281712		-0.163396	0.0289132	0.992102	0.34023	0.536256	1.4458	1.97037	1.0892	0.659507	0.369177	0.437386	-0.599836	0.509753	-0.351506	1.36473	1.88793	3.50187
27_09_2024_Ceramide_PD_Brain_3.txt	1997-002	Control	97	F	Braak 0	Control	Netherlands	PU	0	3	Basal ganglia	0.391354	1.87556	0.29438	1.64113	0.207593	-0.322034	-0.406928	-0.618643	-0.281529	-0.284863	1.67837	-0.492988	-0.557914	0.964953	1.17319	0.396682	1.26294	0.189881	0.460893	0.0642279	-0.787044	1.28729	0.0574901	0.331748	0.534344	-0.743321	0.251239	-0.600921	-0.550453	-1.46416	-1.3795	0.444107	-0.253876	-1.03091	1.92653	-1.02533	0.168614	-0.693318
27_09_2024_Ceramide_PD_Brain_11.txt	2009-095	Control	0	0	Braak 0	Control	Netherlands	PU	0	3	Basal ganglia	-0.803995	-0.199929	-0.816446	-0.720529	-0.543785	1.28648	-0.620275	-0.663023	-0.39434	-0.445734	-0.0288891	0.872928	0.737345	-0.0641654	0.689545	0.711925	0.934268	0.404834	1.58737	1.40038	0.757761	0.123882	0.123874	-1.43056	0.831617	2.04122	-0.565598	-0.791014	-1.04504	-0.880156	-0.958915	-0.0172311	0.0679865	-0.830831	1.14237	-0.703888	-0.440996	1.3418
27_09_2024_Ceramide_PD_Brain_27.txt	1998-006	Control	50	M	Braak 0	Control	Netherlands	PU	0	3	Basal ganglia	-0.144766	-0.484064	-0.149119	1.39198	-0.370809	-0.099309	-0.993004	-1.34764	-0.731133	1.14833	0.616754	0.775942	0.0509694	1.0825	1.4033	3.75905	1.81175	3.65904	3.63809	3.1348			2.33195	0.593343	0.264229		-0.643272	-0.210833	-0.23557	-2.30249	-2.03484	-0.32466	0.320674	-2.16626	-0.334714		-0.594703	-0.128307
27_09_2024_Ceramide_PD_Brain_67.txt	2007-075	Control	82	F	Braak 2***	Control	Netherlands	PU	2	3	Basal ganglia	0.478071	-0.928821	0.350406	-0.0335109	0.416107	0.509165	0.0249859	-0.00427395	0.125212	-0.693407	1.63888	0.449739	0.339101	-0.577201	-0.204509	-0.53003	-0.366027	-0.629093	-0.580271	-0.64956		-0.771817	-1.41413	-1.28387	0.464188	-0.328266	-0.588013	0.0577564	-0.509022	-0.546375	-0.434969	0.289056	-0.230769	-0.463704	-0.182535	-1.02045	-0.702662	-0.826788
27_09_2024_Ceramide_PD_Brain_15.txt	2012-046	PD	57	M	Braak 3 - 4	EarlyPD	Netherlands	PU	4	3	Basal ganglia	-0.398635	-1.34683	0.187493	-0.344012	1.12425	0.419096	-0.542499	-1.09177	-0.58344	-0.947292	1.16303	0.607432	-0.043572	0.601663	-0.277673	-0.287717	0.360472	-0.547262	-0.43854	0.0684604		-0.0623395	0.340753	-1.25609	-0.0130792	-0.44561	-2.02981	-1.76974	-2.16234	-2.45382	-2.38881	-0.842005	-1.25719	-2.38963	-1.59372	-1.45291	-1.96461	-1.03027
27_09_2024_Ceramide_PD_Brain_55.txt	1994-092	PD	77	F	Braak 3 - 4	EarlyPD	Netherlands	PU	4	3	Basal ganglia	0.14941	0.142328	0.833426	-0.0171982	1.63831	1.45671	0.103557	0.0546941	0.0398264	2.83705	1.5121	0.334924	0.905817	0.0352424	0.921371	0.272068	0.637216	0.313815	0.247133	0.40786	-0.694628	-0.135502	0.826608	-0.361867	-0.146936	-0.184497	-0.611186	-0.917338	-0.715294	-1.31344	-0.484976	0.00606235	0.446313	-0.713743	0.310523	-0.990836	-0.00339658	0.478607
27_09_2024_Ceramide_PD_Brain_75.txt	2009-045	PD	59	F	Braak 3 - 4	EarlyPD	Netherlands	PU	4	3	Basal ganglia	-0.539876	0.0728976	-0.282845	0.163762	-0.454552	0.0195109	-1.43069	-0.883264	-0.996546	-0.730408	0.467941	0.0873926	0.664466	1.32999	1.00274	0.707214	0.351187	2.63742	1.50932	1.51192	-0.0937865	0.167737	0.811261	-1.46222	-0.0792226	0.453824	-0.708228	-0.698377	0.317542	-0.146405	0.411969	0.951181	1.89047	-0.46668	1.23496	-1.14731	-0.805356	0.777456
27_09_2024_Ceramide_PD_Brain_79.txt	2012-041	PD	71	F	Braak 3 - 4	EarlyPD	Netherlands	PU	4	3	Basal ganglia	3.93044	0.664944	3.7533	1.55445	3.15775	2.05909	1.37585	0.56878	1.1062		3.66598	2.25025	1.71525	-0.228276	0.298554	-0.355126	-0.371732	-0.0488142	-0.158152	-0.449564	-0.628906	-0.736826	-1.1601	-1.9569	0.0106362	-0.651161	-0.160348	0.0771744	-0.782313	-0.813889	-1.01234	0.519135	-0.273967	-0.816291	0.41163	-1.26635	-1.18611	-0.866315
27_09_2024_Ceramide_PD_Brain_7.txt	20207903	Control	76	F	Braak 0	Control	Newcastle	PU	0	3	Basal ganglia	-0.742899	-0.978507	-1.19176	-1.15971	-1.23139	-1.16703	-1.69274	-1.60081	-1.27383	1.12678	-1.28846	-1.14603	-0.814179	-0.444116	-0.323214	-0.777325	-0.934072		-0.741635	-0.310983		-0.650471	-1.0139	-1.47918	-2.13766	-0.75094			-1.6022	-1.64563	-1.87043	-0.107679	-0.994444	-2.18077	-1.85199	-1.54359	-1.96451	-1.01496
27_09_2024_Ceramide_PD_Brain_23.txt	20207907	Control	75	F	Braak 0	Control	Newcastle	PU	0	3	Basal ganglia	0.413843	2.06107	0.660524	-0.0128683	1.18034	0.488759	-1.05364	-1.01497	-0.770978	-0.580419	1.15213	-0.242352	-0.137599	0.896159	0.244104	-0.0342878	0.163496	0.117394	0.559931	0.329595	0.652551	2.44395	-0.595887	-0.564594	-0.222211	-0.391641	-1.30436	-1.46209	-1.37736	-1.90512	-1.70248	-0.18726	-0.534536	-1.53735	-0.435215	-1.32309	-0.840938	1.04517
27_09_2024_Ceramide_PD_Brain_43.txt	20196907	Control	81	M	Braak 0	Control	Newcastle	PU	0	3	Basal ganglia	-0.689812	-0.847884	-0.862619	-0.839949	-0.938969	-0.272482	-1.30588	-1.01884	-0.928788	-0.230256	-0.71541	-0.675449	-0.442663	1.89403	4.70414	3.23666	3.97477	1.06738	1.29227	0.646585	-0.66074	1.00964	1.51401	-0.950351	-1.01932	-0.656866	-1.72629	-1.38352	-1.34495	-0.763422	-0.333922	1.47559	2.73296	-0.771159	2.80169	-0.876784	-1.4265	-0.147336
27_09_2024_Ceramide_PD_Brain_47.txt	20185945	Control	87	M	Braak 0	Control	Newcastle	PU	0	3	Basal ganglia	-0.587896	-0.453427	-0.940939	-0.82461	-1.15421	-1.23463	-1.21257	-1.18507	-0.893909	1.74371	-0.166537	-1.01794	-0.930924	0.462983	2.40978	1.60818	2.0788	1.69316	1.57066	0.8482	0.264826	-0.251801	0.959253	-1.98853	-0.973428	-0.628473	-1.61102	-1.68779	-1.43677	-1.11798	-1.2437	0.956245	0.492301	-1.70274	-0.764731	-1.25736	-1.64791	-0.942526
27_09_2024_Ceramide_PD_Brain_51.txt	20196944	Control	81	M	Braak 0	Control	Newcastle	PU	0	3	Basal ganglia	0.0994647	-1.17955	0.240518	-0.0256442	-0.0564265	-0.45656	-1.27764	-1.27758	-1.02253	1.81558	0.0265129	-0.660573	-0.966602	3.10237	0.349654	0.616029	0.355038	0.203695	1.22349	0.787656	0.77469	-0.404733	-0.087072	-1.60313	-1.02933	-0.564269	-1.53468	-0.907309	-1.41132	-1.26168	-1.03916	1.76823	2.04193	-1.18837	2.11406	-1.07388	-0.876333	0.288205
27_09_2024_Ceramide_PD_Brain_63.txt	20196950	Control	84	M	Braak 0	Control	Newcastle	PU	0	3	Basal ganglia	-0.954119	0.0991949	-1.04166	-1.17768	-0.983525	-1.09882	-1.46259	-1.37124	-1.05544	-0.874129	-1.08113	-1.01805	-0.844815	0.194798	1.10177	0.880896	1.33336	0.931132	0.921938	0.950155	0.138748	0.5119	0.984178	-1.62349	-0.989103	-0.403067	-1.83704	-1.71906	-1.09542	-1.72712	-1.61738	-0.0658938	-0.650904	-1.87797	-0.869916	-1.19825	-1.71204	-0.525202
27_09_2024_Ceramide_PD_Brain_19.txt	20196943	PD	85	M	Braak 3 - 4	EarlyPD	Newcastle	PU	4	3	Basal ganglia	-0.674504	-0.487959	-0.155763	0.36905	0.10982	-0.863151	-0.996735	-1.22062	-0.789059	-0.504378	-0.360555	-0.537034	-0.907201	1.68958	1.11625	0.548072	0.610465	1.15336	1.10173	1.28306	0.452872	-0.26817	0.137454	-1.49351	-0.058032	-0.747202	-0.752898	-1.44962	-0.979458	-1.54418	-1.41932	-0.33905	-0.980259	-1.37081	-0.917362	-1.15703	-0.96164	-0.955288
27_09_2024_Ceramide_PD_Brain_31.txt	20185909	PD	68	M	Braak 3 - 4	EarlyPD	Newcastle	PU	4	3	Basal ganglia	-0.968723	0.0601293	-1.11686	-1.61611	-1.14032	-1.04022	-1.79548	-1.55502	-1.21382	0.152423	-1.41471	-0.949675	-0.489691	-0.222987	0.466034	0.21924	0.02384	0.811749	0.450333	0.869105	-0.797724		-0.702439	-2.01872	-1.20291	3.14291	-1.87493	-2.2009	-0.723841	-0.286701	-0.739776	1.38787	0.186084	-1.1597	0.149013	0.0784347	-2.08258	-0.857651
27_09_2024_Ceramide_PD_Brain_35.txt	20174938	PD	83	M	Braak 3 - 4	EarlyPD	Newcastle	PU	3	3	Basal ganglia	-0.166692	0.146119	-1.05652	-1.42415	-1.08639	-1.01277	-1.49736	-1.3271	-1.00988	0.164813	-0.989562	-1.14026	-0.587606	-0.310292	-0.103373	-0.372421	-0.5163	-0.40396	-0.266947	-0.0182083			0.749217	-2.1915	-0.969811	2.76535	-1.94032	-1.0809	-1.13036	-1.07637	-1.67384	1.84537	-0.263384	-1.70929	0.273285	-0.468078	-1.79363	-1.20978
27_09_2024_Ceramide_PD_Brain_39.txt	20196923	PD	80	F	Braak 5 - 6	LatePD	Newcastle	PU	6	3	Basal ganglia	0.295723	-0.639761	-0.855503	-0.813417	-1.01721	-1.22629	-1.58442	-1.49721	-1.18275	1.28087	-0.780866	-1.05595	-0.939154	-0.14319	0.529558	0.101566	0.638137	0.0716787	0.387114	0.327776	-0.768049		0.787796	-2.35978	-0.783354	2.67365	-1.93446	-1.73926	-1.72212	-1.70256	-1.80275	0.72095	-0.27848	-1.96122	-0.928455	-0.199316	-1.87985	-0.604158
27_09_2024_Ceramide_PD_Brain_59.txt	20185925	PD	84	F	Braak 3 - 4	EarlyPD	Newcastle	PU	4	3	Basal ganglia	1.76253	2.50786	1.90569	1.49559	1.10254	-0.00905863	-0.139022	-0.807478	-0.378776	0.0784928	0.70646	0.212519	-0.726772	2.60804	2.83032	1.21427	1.6111	1.50342	1.51068	3.23901		-0.045015	-0.518753	0.205485	0.0574134	-0.223607	0.56944	0.321597	0.0177639	-0.957797	-0.965835	-0.178335	-0.817801	-0.755067	-0.692466	-0.176612	1.69004	1.66507
27_09_2024_Ceramide_PD_Brain_71.txt	20196932	PD	85	M	Braak 3 - 4	EarlyPD	Newcastle	PU	4	3	Basal ganglia	-1.00672	-1.03552	-0.621249	-1.08726	-0.674541	0.669326	0.411316	0.0985372	0.723743	0.44091	-0.632858	0.571613	0.819397	2.2557	0.450994	0.397499	-0.0441509	1.95755	0.644829	0.449411	-0.572371	-0.173143	-0.587528	-1.41355	0.0564124	0.362861	0.141827	0.632424	-0.12982	-0.614718	-0.509921	0.471552	0.303801	-0.676138	0.143689	-0.151384	-0.758876	0.225236
[truncated: 117 more columns]

## Sheet: Fig_01A
Class	Region	Ceramide	Ganglioside	N-acetylneuraminic acid	Lyso-sphingomyelin	Sphingomyelin	n-hexosylsphingosine	n-hexosylceramide	Lyso-phosphatidylcholine	Lyso-phosphatidylethanolamine	Lyso-plasmalogen PE	Phosphatidylcholine	Phosphatidylethanolamine	Plasmalogen PE
Control	CA	0.239427	0.193451	19.7107	0.0100291	3.09838	0.00350724	9.31375	20.0083	5.53525	2.65902	390.19	56.8263	183.926
Control	CA	0.214587	0.140565	11.6793	0.00856517	2.76646	0.00357436	8.89194	19.4873	4.28113	3.01621	349.803	47.0119	157.98
Control	CA	0.22508	0.29349	28.7716	0.0108209	5.28029	0.00344387	4.27471	27.6535	5.87384	3.77656	586.761	75.7777	204.759
Control	CA	0.220716	0.0398353	10.2874	0.00625258	2.67272	0.00326309	6.88665	15.1338	5.39607	2.10517	397.988	47.9802	163.944
Control	CA	0.280144	0.27854	32.0066	0.0100687	4.1664	0.00389696	13.9518	44.2706	7.92971	6.69017	640.852	72.171	258.575
Control	CA	0.186713	0.110776	10.775	0.00772622	3.99057	0.00327373	9.39181	17.9935	5.76068	3.42831	400.142	55.8173	172.006
Control	CA	0.210434	0.735918	25.1758	0.00952552	3.84581	0.00403595	8.98171	34.6225	6.56418	5.83197	635.877	87.9697	247.318
Control	CA	0.195965	0.0405019	8.37171	0.00608762	2.17949	0.00334158	12.118	17.0068	5.66911	2.76398	306.666	40.2952	175.394
Control	CA	0.191258	0.18184	9.74916	0.00647705	1.7453	0.00333522	8.79044	18.9965	5.19296	2.37678	289.161	41.9324	137.099
Control	CA	0.412081	0.015514	3.7543	0.0108858	2.57543	0.00352609	8.65528	75.801	58.323	2.26813	654.648	65.8472	217.286
Control	CA				0.00832313	2.56802	0.00339134	7.38092	23.1889	6.55893	3.67453	393.29	61.0684	186.419
Control	CA	0.224973	0.229974	10.3089	0.00811202	2.21549	0.0033407	6.51097	29.8429	7.08634	4.35582	238.145	56.8767	136.758
Control	CA	0.325026	0.462132	31.0492	0.00865731	1.76779	0.00355585	12.4172	19.9122	4.24639	2.57923	276.692	41.9468	148.062
Control	CBM	0.252606	0.357182	12.5455	0.00851637	2.37351	0.00811019	4.58658	19.8548	11.6233	5.78523	341.612	19.5397	147.125
Control	CBM	0.210798	0.112844	13.6014	0.0045502	1.87109	0.00856183	3.78017	22.8688	10.8843	3.52598	361.757	33.1501	194.542
Control	CBM	0.0272193	0.0943894	0.699771	0.00164167	0.203554	0.00598576	2.567	2.94349	1.98951	0.475407	48.9092	4.10224	36.2266
Control	CBM	0.348404	0.206463	19.5906	0.0152827	4.3368	0.0100505	4.5927	37.2797	18.6407	7.47836	402.458	22.9598	237.096
Control	CBM	0.206662	0.219026	15.2877	0.00792799	2.07854	0.00873672	6.25063	28.7207	10.8254	5.63138	270.331	17.6423	147.644
Control	CBM	0.248367	0.0397842	6.86898	0.00719096	1.32674	0.00697921	3.45039	24.2687	10.4364	6.15266	254.5	27.4589	142.126
Control	CBM	0.464522	0.21563	38.0232	0.0112664	2.02859	0.00938084	4.80017	45.2963	21.3606	8.78302	257.651	17.4965	149.182
Control	CBM	0.262804	0.062286	9.9944	0.00637823	2.6842	0.00837703	5.88441	42.1946	16.2695	3.77788	313.148	39.2495	189.084
Control	CBM	0.31384	0.0196701	3.31649	0.0046722	2.14192	0.00739733	3.23524	33.2019	18.7134	2.86716	278.163	19.0955	157.507
Control	CBM	0.305168	0.223742	11.028	0.00641787	1.52017	0.00763994	5.61162	26.5009	11.6438	3.46494	333.673	20.2866	166.236
Control	CBM	0.203723	0.0619296	9.65738	0.00365386	2.14214	0.00909098	3.88064	15.1642	8.98482	3.92136	172.131	12.4935	142.612
Control	CBM	0.246085	0.214806	12.7779	0.00627902	1.78448	0.00661357	5.24164	16.9909	8.09064	3.1614	360.661	27.08	139.864
Control	CBM	0.182655	0.118526	8.80303	0.00359375	0.93399	0.0062073	3.78557	11.6279	5.70922	3.62903	196.088	13.485	106.442
Control	CBM	0.189831	0.0565182	3.50889	0.0030218	0.806325	0.00644569	4.92713	12.7657	6.7908	1.58654	161.09	8.43163	76.8796
Control	CiC	0.127599	0.300805	5.56072	0.0046751	3.35732	0.00451222	4.52655	13.9	3.30351	2.15892	206.257	69.4472	161.088
Control	CiC	0.175842	0.128291	12.0418	0.00364394	2.12418	0.00441477	3.1778	21.4124	6.51629	2.13194	359.119	37.7642	184.441
Control	CiC	0.209208	0.049163	3.38655	0.00352515	1.40155	0.00612735	3.78978	14.1059	6.32369	1.78383	323.829	42.7019	216.372
Control	CiC	0.121359	0.200062	7.70913	0.003066	1.31185	0.00368917	4.01407	10.947	3.59363	1.28846	217.414	41.6527	124.801
Control	CiC	0.165876	0.569634	6.3489	0.00338427	1.76781	0.00641985	8.4852	16.1113	3.91958	2.22617	208.555	36.813	129.403
Control	CiC	0.292914	0.142902	10.1192	0.00417414	1.6405	0.00391151	3.57766	23.8436	6.14218	1.63815	259.734	43.9272	128.795
Control	CiC	0.134391	0.346222	6.3957	0.00585878	1.40229	0.00505516	6.59936	10.2397	3.89247	1.44256	252.568	36.9706	147.117
Control	CiC	0.185948	0.246549	6.40983	0.00335768	1.7828	0.00503679	6.99646	8.71308	2.88318	1.46083	203.057	26.5714	146.85
Control	CiC	0.260787	0.0891088	7.63863	0.00399327	1.25398	0.00428396	5.60196	10.664	4.1422	1.44445	193.098	32.2327	119.214
Control	CiC	0.226412	0.0302751	4.11316	0.00344094	1.98221	0.0053345	4.27804	23.0753	46.831	1.1011	237.548	43.6648	135.875
Control	CiC	0.141075	0.277346	6.87711	0.00209049	0.876551	0.00340882	3.12657	7.84188	2.43632	1.08752	168.148	18.0434	93.6262
Control	CiC	0.192072	0.280384	7.58042	0.00471403	1.95935	0.0110972	3.72288	6.26647	2.84236	2.31852	231.259	3.83108	203.968
Control	CiC	0.231185	0.357759	6.48538	0.0031624	2.10567	0.00442005	4.8519	18.7812	4.18433	1.95429	225.683	33.1609	136.689
Control	FrC	0.180919	0.0423546	6.83965	0.0051925	2.14623	0.00425753	4.16855	24.7761	22.1797	2.05897	434.05	76.7304	254.253
Control	FrC	0.140124	0.275257	16.3225	0.00608042	3.08356	0.00398996	3.40719	18.0252	9.17369	1.71041	385.581	63.5825	203.826
Control	FrC	0.247815	0.074899	0.436453	0.00277079	0.775145	0.00742778	5.05834	15.2803	17.1374	1.4301	294.573	25.2988	217.041
Control	FrC	0.196077	0.141535	20.9462	0.00682099	2.48018	0.00379161	4.08722	30.5366	17.7649	2.90279	447.093	72.1603	227.591
Control	FrC	0.122941	0.362334	18.1818	0.0070969	2.25659	0.00656242	6.82926	21.1487	10.1319	3.03842	254.696	58.3792	196.338
Control	FrC	0.222812	0.0977109	27.1317	0.00604885	2.62682	0.00393908	3.45595	30.1576	21.1732	2.32448	442.055	75.8502	230.635
Control	FrC	0.218234	0.0772793	15.8303	0.00638554	3.53966	0.00694843	3.13716	21.0905	21.9123	2.51115	397.794	53.8399	280.792
Control	FrC	0.213723	0.213742	11.512	0.00913987	3.59359	0.00858017	6.35306	20.5966	13.9779	3.32995	459.305	51.5485	312.95
Control	FrC	0.20945	0.0319428	7.15256	0.00640058	2.22838	0.00541005	2.70939	21.3953	19.4652	2.04185	410.801	60.1141	254.431
Control	FrC	0.164852	0.111042	17.0458	0.00575811	2.81072	0.00360527	2.82054	30.0595	22.0526	2.5031	423.48	106.371	270.826
Control	FrC	0.185037	0.041306	6.46001	0.00482633	1.91446	0.0036679	2.0567	15.0334	11.5689	1.23937	408.182	40.7945	166.592
Control	FrC	0.0590218	0.217638	11.8349	0.00712637	0.884673	0.00847633	6.68656	14.2878	3.13322	4.19943	157.064	7.52089	125.051
Control	PHp	0.272818	0.0515486	12.8767	0.0099033	3.61021	0.00620923	0.69892	35.3774	50.8916	1.87514	354.738	46.8764	206.589
Control	PHp	0.556095	0.0295517	23.4062	0.022927	7.10499	0.00541045	9.15808	49.6639	40.3887	4.04973	382.283	28.4412	164.881
Control	PHp	0.166302	0.239945	33.1796	0.0253625		0.00421382	17.958	31.4232	21.5128	3.46304	333.094	24.3281	174.596
Control	PHp	0.187362	0.0570508	19.2391	0.00978068	2.82631	0.00273141	2.27329	27.5829	29.0914	1.48831	444.898	45.6238	177.251
Control	PHp	0.176731	0.146303	33.9468	0.0124188	4.74439	0.00894019	12.455	25.8481	48.4698	3.56166	463.334	40.7997	309.479
Control	PHp	0.149747	0.480309	32.9771	0.0112381	3.99157	0.00431758	20.1451	28.205	24.337	1.93089	390.412	35.8811	172.539
Control	PHp	0.163421	0.0126755	4.00563	0.00747656	3.14481	0.00394551	7.97318	20.893	41.6401	1.65606	449.173	45.0128	184.362
Control	PHp	0.221238	0.0096467	2.07374	0.0197744	1.88627	0.00742744	13.4292	20.9473	33.3474	0.957496	276.716	28.9819	136.942
Control	PHp	0.2017	0.0228418	8.89249	0.00825316	2.50453	0.00411174	8.65473	26.8625	47.6226	1.39526	346.26	37.439	154.377
Control	PHp	0.209355	0.505279	32.4572	0.0167897	4.6217	0.00417594	9.51591
Control	PHp	0.289248	0.0556776	16.9107	0.0126611	3.61082	0.00361436	11.2796	56.4135		1.52684	459.994	62.5785	152.074
Control	PtC	0.153617	0.0220503	4.35827	0.00396873	2.03296	0.00860738	3.14762	16.9004	19.0781	2.62052	349.981	49.041	181.936
Control	PtC	0.22181	0.0329162	7.81289	0.00452971	2.02454	0.0151002	2.43763	21.5257	24.8483	2.98758	300.13	31.4369	227.5
Control	PtC	0.199675	0.00307126	0.377959	0.00241883	0.636271	0.00739171	1.04231	38.829	104.032	1.82961	233.841	19.1713	119.783
Control	PtC	0.187471	0.00877963	2.47145	0.00444051	1.08917	0.00750489	1.9229	34.9527	74.2527	1.19016	345.365	48.6397	164.548
Control	PtC	0.185158	0.0127848	1.72252	0.00389807	1.05472	0.00641884	2.28682	53.7051	141.386	1.10452	281.863	64.4159	113.067
Control	PtC	0.12436	0.300055	24.916	0.00764249	2.60372	0.0114671	4.65016	23.1864	15.2069	2.99587	348.748	41.6453	203.043
Control	PtC	0.226072	0.162262	15.6118	0.00539121	2.00599	0.00722174	2.63346	26.059	14.8789	2.08595	208.455	30.1855	133.793
Control	PtC	0.217937	0.0287187	1.40111	0.00331087	0.676603	0.00608358	3.4919	36.91	77.4723	0.723927	309.17	52.7965	107.877
Control	PtC	0.221395	0.0213414	2.58382	0.00389889	1.33834	0.00683414	2.03162	33.6915	47.1991	1.2209	311.243	50.9475	139.828
Control	PtC	0.210478	0.0408067	5.43706	0.00509003	1.89118	0.00773904	2.61035	40.1463	23.2795	2.01056	467.237	65.4524	217.276
Control	PtC	0.192846	0.00784536	2.15559	0.00440471	0.958395	0.00867786	2.74827	28.8928	37.6758	1.71985	449.179	5.03283	170.55
Control	PtC	0.209129	0.0130547	3.41043	0.0057234	1.73007	0.00893275	2.08574	26.2866	23.2849	2.45873	279.766	58.418	203.441
Control	PtC	0.179911	0.00515679	1.57696	0.00367745	1.26114	0.00788394	1.86802	24.4263	27.5806	1.72834	405.822	48.8863	216.958
Control	PtC	0.162039	0.0269073	9.56866	0.00490176	1.06815	0.012134	1.92508	13.9291	36.671	1.87944	377.777	32.4856	226.23
Control	PtC	0.159497	0.0624451	16.1352	0.0048329	1.43303	0.0100797	3.05791	28.1592	16.1843	2.32945	367.961	5.45185	153.814
Control	PU	0.184811	0.206035	4.02845	0.00390713	1.77773	0.00539172	3.11965	13.072	3.66518	2.40706	294.469	20.5183	111.515
Control	PU	0.24361	0.0860906	2.0537	0.00289744	1.33125	0.00458709	2.5809	13.6185	5.00473	1.80815	231.165	35.9395	110.798
Control	PU	0.193391	0.262502	5.10881	0.0030958	0.943664	0.00504249	2.1367	13.2301	4.84475	2.10358	239.028	35.8369	119.436
Control	PU	0.250093	0.00914935	1.99737	0.00432278	0.924364	0.00609327	1.26628	8.8495	6.03501	1.75409	237.506	26.2596	177.48
Control	PU	0.220072	0.255703	11.205	0.00793058	2.44112	0.00742754	1.63201	27.3878	7.11969	3.59101	354.833	52.2072	144.563
Control	PU	0.324043	0.121266	5.98021	0.00426408	1.40363	0.00539199	2.06776	15.8219	6.84873	2.16671	297.106	47.4032	130.541
Control	PU	0.272453	0.509656	19.1645	0.00712475	2.24467	0.00854163	3.12199	29.1734	8.19784	4.3404	379.429	51.3462	205.136
Control	PU	0.261676	0.240765	11.5669	0.00562214	2.03971	0.00656383	2.10198	21.7236	7.60292	3.21241	355.781	55.3019	176.329
Control	PU	0.202803	0.461036	11.1054	0.00416651	1.5691	0.00771124	4.04343	11.9226	8.19867	1.94905	193.713	31.179	111.01
Control	PU	0.153793	0.515877	11.1428	0.00601792	2.26219	0.00889716	6.33615	16.4867	5.70413	2.83325	349.004	42.8075	168.078
Control	PU	0.191971	0.381938	10.1324	0.00422146	1.62628	0.00630765	2.05619	14.2758	5.09531	2.42244	313.625	48.4323	131.104
Control	PU	0.276075	0.0612905	1.49835	0.00295958	0.982044	0.00506026	1.81429	14.0179	4.75933	1.98231	275.394	10.5283	111.632
Control	PU	0.121668	0.582672	13.1294	0.00543622	1.52646	0.00811607	2.91151	21.1914	4.53348	3.73558	265.91	33.4681	112.212
Control	TCtx	0.153768	0.0226793	5.01719	0.00273084	1.34203	0.00545135	3.82633	8.81556	5.0587	3.75776	234.903	16.4804	175.936
Control	TCtx	0.193094	0.00633147	1.0593	0.00172519	0.890363	0.00434258	4.08096	13.1285	4.17337	1.47062	222.033	41.1175	159.152
Control	TCtx	0.220093	0.108573	11.9914	0.00361976	2.13111	0.00674602	5.16413	18.2438	5.4711	2.50446	339.979	55.7607	221.29
Control	TCtx	0.268443	0.0152793	2.74163	0.00368205	1.34343	0.0077549	4.88877	27.0039	42.1582	2.13292	360.107	41.0615	264.291
Control	TCtx	0.286411	0.135755	12.7503	0.00412775	2.10781	0.00502435	5.05276	30.0556	7.38536	3.4151	345.028	69.0939	213.204
Control	TCtx	0.239459	0.0714187	20.5794	0.00445994	1.91068	0.00542831	4.05529	23.3743	6.23924	2.73741	354.327	61.6644	191.809
Control	TCtx	0.265601	0.183479	9.19663	0.00424905	1.83395	0.00515737	7.22334	34.0484	8.70784	2.67504	364.282	50.2342	185.082
Control	TCtx	0.282225	0.0197126	4.49004	0.00359432	1.23922	0.00412031	3.66505	26.3005	11.6066	2.20847	319.782	51.8017	175.718
Control	TCtx	0.322322	0.576771	9.82856	0.00583057	2.36008	0.00518739	3.07045	35.2538	8.28839	2.5645	374.369	53.5246	176.603
Control	TCtx	0.262559	0.0385035	8.54912	0.00337862	1.82465	0.00610893	5.30111	20.4903	6.09623	2.46089	220.495	45.1187	176.15
Control	TCtx	0.329994	0.0862891	10.5111	0.00395678	2.54885	0.00507193	4.02089	24.7976	5.3724	2.21595	350.863	5.872	149.035
Control	TCtx	0.386215	0.0292975	2.42378	0.00352958	1.34821	0.00559226	5.39588	35.2993	21.484	2.5812	426.59	66.8664	237.681
Control	TCtx	0.33288	0.0588915	8.19996	0.00409074	2.33525	0.005663	8.56082	19.2457	7.13234	2.5532	345.904	35.222	201.487
Control	TCtx	0.282541	0.0225512	2.92357	0.00711988	2.64965	0.00582759	5.14105	18.9752	33.1459	1.85683	297.89	46.5614	196.359
Control	TCtx	0.265363	0.0241814	0.264117	0.00166749	0.624488	0.00383956	2.44751	13.8911	14.8389	0.788039	322.822	42.0625	125.642
Control	TCtx	0.36732	0.0398826	5.4595	0.00303973	1.9122	0.00600504	7.47721	21.0693	8.51669	2.218	297.744	50.4369	176.626

## Sheet: Fig_01B
Region	Cer	GM	NANA	LSM	SM	nHexSph	nHexCer	LPC	LPE	LPE(P)	PC	PE	PE(P)
Region	Ceramide	Ganglioside	N-acetylneuraminic acid	Lyso-sphingomyelin	Sphingomyelin	n-hexosylsphingosine	n-hexosylceramide	Lyso-phosphatidylcholine	Lyso-phosphatidylethanolamine	Lyso-plasmalogen PE	Phosphatidylcholine	Phosphatidylethanolamine	Plasmalogen PE
CA	0.243867	0.226878	16.8033	0.00857931	2.99017	0.00349892	9.04348	27.9937	9.87828	3.50199	427.709	57.8093	183.81
CBM	0.2509	0.140543	14.0563	0.00694297	1.92701	0.00783303	4.39831	24.9596	11.4101	4.42215	269.104	20.5215	146.805
CiC	0.18959	0.232192	6.97434	0.00377586	1.76662	0.00520856	4.82679	14.3001	7.46237	1.69513	237.405	35.9062	148.326
FrC	0.190311	0.158686	13.8026	0.00650288	2.38125	0.00546558	4.44809	22.4283	15.191	2.49467	381.044	59.3066	230.71
PHp	0.23582	0.146439	19.9968	0.014235	3.80456	0.00500888	10.3219	32.3217	37.4779	2.19044	390.09	39.5963	183.309
PtC	0.190093	0.0498797	6.63599	0.00454197	1.45362	0.00880513	2.52932	29.84	45.5354	1.92569	335.769	40.2671	171.976
PU	0.226313	0.284818	8.77514	0.00512615	1.63205	0.00652	2.68583	16.8319	5.92926	2.57364	290.727	37.8782	138.189
TCtx	0.278643	0.0899747	7.2491	0.00380014	1.77512	0.00545755	4.96072	23.1245	12.2297	2.38378	323.57	45.8049	189.129

## Sheet: Fig_01C
FinalID	FinalSuperClass	FinalSubClass	Sample_01	Sample_02	Sample_03	Sample_04	Sample_05	Sample_06	Sample_07	Sample_08	Sample_09	Sample_10	Sample_11	Sample_12	Sample_13	Sample_14	Sample_15	Sample_16	Sample_17	Sample_18	Sample_19	Sample_20	Sample_21	Sample_22	Sample_23	Sample_24	Sample_25	Sample_26	Sample_27	Sample_28	Sample_29	Sample_30	Sample_31	Sample_32	Sample_33	Sample_34	Sample_35	Sample_36	Sample_37	Sample_38	Sample_39	Sample_40	Sample_41	Sample_42	Sample_43	Sample_44	Sample_45	Sample_46	Sample_47
Cer d18:1/16:0	Ceramide	Ceramide	0.314712	0.287559	0.296837	0.209764	0.470683	0.183479	0.22915	0.169766	0.239312	0.512207		0.285818	0.543363	0.00867019	-0.0707473	-0.228234	0.140972	-0.0622727	0.0258311	0.410863	-0.0463589	-0.0398504	-0.0989108	-0.236612	0.0581168	-0.0955481	-0.115844	0.165351	0.164423	0.124558	0.105965	0.277666	0.336287	0.09757	0.101855	0.24496	0.184522	0.122493	0.0957365	0.39577	0.146706	0.155682	0.172199	0.239991	0.125549	0.217267	0.130251
Cer d18:1/16:1	Ceramide	Ceramide	0.00787963	0.008685	0.0130487	0.0074371	0.00653696	0.00862766	0.0172077	0.00948459	0.00689391	0.0142694		0.00977447	0.0106588	0.00241975	0.00388044	-0.00366272	-0.00179319	0.000237242	-0.00144916	0.00448434	0.00458281	-0.00498602	-0.00144747	-0.00682728	0.00235266	-0.00549901	-0.00380728	0.0144146	0.00788222	0.00815715	0.0106967	0.0123161	0.0115013	0.00608126	0.0108691	0.00955565	0.0114872	0.00914313	0.0119041	0.0157826	0.00880403	0.0141049	0.00899187	0.00884621	0.0150754	0.0104317	0.012298
Cer d18:1/18:0	Ceramide	Ceramide	-0.218915	-0.776503	0.505882	0.0158149	0.7248	-0.650211	0.419759	0.0143181	-0.830444	2.28577		-0.214339	1.16689	0.360761	-0.383504	-3.03139	2.56349	-1.13235	0.576202	2.27393	0.149421	0.0711788	0.405707	-1.98984	0.613522	-0.749412	-1.18636	2.18324	3.10687	2.89594	2.04728	2.81691	5.22285	2.00477	2.14239	4.03947	3.37395	2.3998	2.12001	3.96347	2.83794	2.36066	2.85272	3.44662	2.03682	3.66164	2.36611
Cer d18:1/18:1	Ceramide	Ceramide	0.0795097	0.0877012	0.0997842	0.0552873	0.0897086	0.0505259	0.0732524	0.0432011	0.0343022	0.162575		0.0884526	0.101637	-0.0202367	-0.0129686	-0.0294708	0.0258522	-0.0332633	0.00459506	0.0407673	-0.00955524	-0.00714334	-0.0219732	-0.0420774	-0.00669558	-0.00995576	-0.0338518	-0.00287573	0.0144328	6.21049e-05	-0.00378798	0.0173291	0.0161712	-0.0308006	-0.0111629	-0.0117125	-0.0213859	-0.00180763	-0.00906115	-0.00869698	0.0651341	0.075781	0.050563	0.0885435	0.0733326	0.0915902	0.0793693
Cer d18:1/20:0	Ceramide	Ceramide	0.179346	0.144783	0.213412	0.179017	0.171228	0.134595	0.154973	0.113857	0.148193	0.288025		0.134949	0.179866	0.252876	0.166731	0.0259013	0.259365	0.165266	0.260475	0.269842	0.2445	0.247362	0.257601	0.12665	0.267097	0.167369	0.155978	0.12253	0.193714	0.12301	0.122757	0.151833	0.25173	0.0990865	0.115485	0.221522	0.162121	0.156165	0.0744283	0.227874	0.146922	0.0761307	0.113364	0.121702	0.105179	0.179967	0.106029
Cer d18:1/20:1	Ceramide	Ceramide	0.0064326	0.0105478	0.0100452	0.00431989	0.00488714	0.00525741	0.00695853	0.00669614	0.00635099	0.0129074		0.00481319	0.00974723	-0.000533638	-0.00226975	-0.00311948	0.0042717	-0.00124491	-0.000859542	0.00344978	-0.00532602	0.00144787	-0.000984	0.00127401	-0.00284179	-0.00306702	-0.00321819	0.0041797	0.00648737	0.00791872	0.00235418	0.00369199	0.0084256	0.00322087	0.00806263	0.00786877	0.0103819	0.00445074	0.0140141	0.00211775	0.00763871	0.00597757	0.0165166	0.00396932	0.00690554	0.00709816	0.00882764
Cer d18:1/20:4	Ceramide	Ceramide	0.00285592	0.00280094	0.00400872	0.00176825	0.00746917	0.00169998	0.00427589	0.00263778	0.00179639	0.00702716		0.00671458	0.00252372	0.00633551	0.00490459	0.000635266	0.0141291	0.00846148	0.00845157	0.0196952	0.00928674	0.00297075	0.0115164	0.00255376	0.00909218	0.00331009	0.00470695	0.000830791	0.00158902	0.00251288	0.00362713	0.00205571	0.00132412	0.00121304	0.00104563	0.00393332	0.00100849	0.00146233	0.00107211	0.0031909	0.00215357	0.00106968	0.00295081	0.000824359	0.00373405	0.00251467	0.000268765
Cer d18:1/20:5	Ceramide	Ceramide	0.122356	0.133488	0.167228	0.125001	0.172627	0.120001	0.193008	0.140639	0.0840026	0.182205		0.156499	0.0985139	0.24043	0.2245	0.017671	0.398772	0.252058	0.255916	0.385926	0.257016	0.275274	0.38533	0.135681	0.329696	0.168334	0.18864	0.0446523	0.0657383	0.0615231	0.0676831	0.0561397	0.0873068	0.0455796	0.0412747	0.0856494	0.0666353	0.0690331	0.0289694	0.0996309	0.0597867	0.084168	0.0355782	0.0709657	0.0417807	0.0787967	0.0443986
Cer d18:1/22:0	Ceramide	Ceramide	0.0386189	0.0283698	0.0417911	0.0345859	0.0296875	0.0296314	0.0226029	0.02905	0.0329266	0.0654418		0.0238209	0.0246804	0.0263299	0.0242733	0.0049593	0.0287228	0.022402	0.0248346	0.0339275	0.0269176	0.0498488	0.0247681	0.0289325	0.0309392	0.0216097	0.0230784	0.0191071	0.0297498	0.0544061	0.0273085	0.0247379	0.0427786	0.0324848	0.0601873	0.0601953	0.0620019	0.0327542	0.0496709	0.0342922	0.0298159	0.0225174	0.0659809	0.0237804	0.0222445	0.0379612	0.0553257
Cer d18:1/22:1	Ceramide	Ceramide	0.0212201	0.0213699	0.0205165	0.0242521	0.0143083	0.0193472	0.0127222	0.0267628	0.0133384	0.0459811		0.00875172	0.0188627	0.00809017	0.0153256	0.00175917	0.030997	0.0143818	0.00831933	0.019159	0.018144	0.0417314	0.013116	0.0337863	0.0086829	0.0102637	0.0083694	0.00912922	0.0136095	0.0267317	0.0111661	0.00900102	0.0155141	0.0247048	0.0380524	0.0282462	0.0312658	0.0136223	0.0476131	0.0130774	0.0245359	0.00643585	0.0857952	0.00693888	0.0135108	0.0225841	0.0550386
Cer d18:1/22:5	Ceramide	Ceramide	0.0194114	0.00973971	0.0173211	0.0133139	0.0181786	0.0163303	0.0195739	0.0126937	0.0171251	0.0232504		0.012405	0.0138179	0.0530518	0.0505007	0.00235693	0.0869574	0.0504017	0.0738732	0.102186	0.0704403	0.0771602	0.122329	0.0364614	0.087251	0.0461452	0.0394536	0.00394871	0.00992502	0.00751952	0.0117354	0.00825634	0.0103985	0.00795328	0.00693742	0.0137878	0.0118205	0.0110156	0.00219092	0.0145894	0.00978554	0.0065809	0.00490078	0.00871338	0.00897401	0.0112626	0.00956949
Cer d18:1/22:6	Ceramide	Ceramide	0.00633696	0.00792458	0.0110066	0.00595741	0.00726451	0.00532537	0.00884424	0.00496879	0.0030866	0.0110319		0.00620224	0.00515515	-0.00187574	-0.000680314	-0.00346675	0.00976277	-0.00198877	-0.00142924	0.00437733	-0.00108912	-0.000822054	-0.0013587	-0.00294969	-0.000157613	-0.00197404	-0.00285953	0.00282485	0.00520189	0.005031	0.00394159	0.00713704	0.00463885	0.0064362	0.00219463	0.00569268	0.00663166	0.00286716	0.00415612	0.00207453	0.00606238	0.00574322	0.00293786	0.00185312	0.00504686	0.0075734	0.00252388
Cer d18:1/24:0	Ceramide	Ceramide	0.0364846	0.0271763	0.0193357	0.0458129	0.0260787	0.0295191	0.0108761	0.0372506	0.0248989	0.0510035		0.015034	0.016942	-0.00463951	0.0179243	-0.0118083	0.0217676	-0.0087484	0.000299045	-0.00264895	0.00551049		-0.0100559	0.0370664	-0.00308798	0.00765156	-0.00821006	0.0188996	0.0204221	0.0757638	0.0161992	0.023831	0.0460827	0.042857	0.107336	0.0712995	0.0688305	0.0235221	0.114877	0.0374104	0.0468876	0.0150557	0.137284	0.0162726	0.0124016	0.0429728	0.0997147
Cer d18:1/24:1	Ceramide	Ceramide	0.419053	0.332336	0.182601	0.545606	0.342628	0.317768	0.187871	0.48434	0.302381	0.655833		0.217903	0.236494	0.167788	0.469649	0.0780662	0.472002	0.224432	0.310097	0.349707	0.362376	1.14918	0.329108	0.945737	0.153995	0.269249	0.225488	0.168427	0.194488	1.11099	0.190403	0.186771	0.404552	0.521095	1.29812	0.88756	0.916685	0.214858	1.49504	0.289489	0.564367	0.206814	1.78543	0.280921	0.240435	0.528684	1.70736
Cer d18:1/24:2	Ceramide	Ceramide	0.0198282	0.0255631	0.0163758	0.0375103	0.0552102	0.0355304	0.0108008	0.033726	0.0146097	0.0566649		0.0101995	0.0246253	0.0213162	0.0257164	0.00223134	0.0278179	0.00438655	0.00992263	0.0179069	0.01191	0.0349891	0.0166556	0.0236564	0.0139327	0.013675	0.0134563	0.0141109	0.0261177	0.0367642	0.0106078	0.0112539	0.027283	0.0210969	0.0378964	0.0340718	0.0358115	0.015074	0.0703297	0.0302614	0.0337135	0.0132568	0.0818943	0.0186879	0.00654106	0.0184503	0.0647391
Cer d18:1/24:6	Ceramide	Ceramide	0.00249114	0.00111998	0.0018865	0.00259956	0.00563733	0.000785055	0.0041326	0.00376121	0.00419052	0.00922734		0.00461889	0.00199207	0.00580228	0.00505539	0.000698639	0.00592433	0.00435901	0.0068378	0.0107493	0.00433272	0.0111118	0.0050533	0.00665344	0.00544831	0.00241504	0.00366014	0.00324622	0.00273142	0.00411904	0.0016821	0.00806437	0.00229476	0.00459501	0.00615737	0.00259058	0.00377812	0.00184713	0.00470717	0.0019453	0.00178061	0.00169448	0.00505377	0.00388826	0.00252135	0.00504574	0.0070874
Cer d18:1/26:5	Ceramide	Ceramide	0.00794173	0.00585835	0.00304075	0.00590355	0.00569174	0.00555199	0.00389531	0.00819547	0.00689522			0.00603176	0.00462822	0.0102808	0.00989065	0.00326259	0.00949414	0.0163051	0.0133403	0.0102835	0.0147357	0.0220483	0.0133597	0.0106631	0.0172125	0.0131442	0.00853747	0.00227606	0.00600352	0.00732759	0.00632319	0.00473541	0.00873126	0.00377202	0.00710276	0.0107827	0.0072379	0.00215458	0.00505142	0.00818929	0.0087929	0.00481058	0.00644544	0.00195114	0.00193751	0.012117	0.0139243
Cer d18:1/26:6	Ceramide	Ceramide	0.0311051	0.0293652	0.0229682	0.0363072	0.0312655	0.0199759	0.0225578	0.0516833	0.0351332	0.0598552		0.0367101	0.0340117	-0.0278596	-0.00626464	-0.0381332	0.0430517	0.0100615	-0.000453726	0.0211901	0.00401337	0.0933674	0.00405505	-0.00107645	0.0107512	-0.00800187	-0.0222961	0.0175204	0.0229292	0.0556477	0.0297506	0.0191466	0.0397254	0.035306	0.0656444	0.04658	0.0529312	0.0263279	0.0559172	0.0163478	0.0414952	0.0240461	0.0664859	0.0396415	0.015433	0.0345554	0.0585645
Cer-OH d18:1/16:0	Ceramide	Ceramide	0.0103546	0.0139125	0.014083	0.00522372	0.0149743	0.00534524	0.0195973	0.0084055	0.0131458	0.0238304		0.0119721	0.0107611	0.0179487	0.00827615	0.00277584	0.0123177	0.0150402	0.0100858	0.0122283	0.0136961	0.0072212	0.012487	0.009563	0.0105002	0.00631298	0.00548451	0.0111193	0.0075398	0.0100544	0.00623066	0.0102381	0.00659359	0.00598291	0.0102037	0.00656565	0.0115956	0.00799615	0.0118734	0.00749253	0.00686068	0.0199977	0.0103659	0.010897	0.00470442	0.0112739	0.0106577
Cer-OH d18:1/18:0	Ceramide	Ceramide	0.0669698	0.0889143	0.139936	0.0728034	0.100722	0.0771419	0.116362	0.0650997	0.039682	0.123124		0.0869003	0.0710271	0.0291449	0.037689	0.0049169	0.0729998	0.0402735	0.0417849	0.0543663	0.0364026	0.0546624	0.0387949	0.0349974	0.0502102	0.0238924	0.0186627	0.0432881	0.0467067	0.0368553	0.0348863	0.0427272	0.0385821	0.0274325	0.0393098	0.0354838	0.0315349	0.0319879	0.0323684	0.0521258	0.0395189	0.0770933	0.0391801	0.0507261	0.0379478	0.0534369	0.0517624
Cer-OH d18:1/22:1	Ceramide	Ceramide	0.02132	0.0193182	0.0258239	0.0238578	0.0234327	0.0232176	0.0139386	0.029889	0.02586	0.0402036		0.0143499	0.0133669	0.00627792	0.0149514	0.00198008	0.0187116	0.00594201	0.00845703	0.0102754	0.0162761	0.0361344	0.00665164	0.0262996	0.00993261	0.0111673	0.0136589	0.00967246	0.0214526	0.0282076	0.0099319	0.0163193	0.0181279	0.0178684	0.0416496	0.0441235	0.0306926	0.0135361	0.0486278	0.0156961	0.0217285	0.0107863	0.0497306	0.0109832	0.0120107	0.0241704	0.0378586
Cer-OH d18:1/24:0	Ceramide	Ceramide	0.0439096	0.0338311	0.0248322	0.0380766	0.0355544	0.0261126	0.0251157	0.058896	0.0319704	0.0512315		0.0394567	0.0382472	-0.0424427	-0.000217999	-0.0451638	0.0601438	0.0161938	0.00919856	0.0333504	-0.0192379	0.0762245	0.00305515	-0.00500215	0.0172723	-0.0172338	-0.0174913	0.015815	0.0215494	0.0608372	0.0325038	0.0260875	0.0386405	0.0352108	0.0643143	0.0609302	0.0623437	0.032569	0.0595495	0.0230786	0.0361629	0.0270545	0.0691111	0.0402063	0.0269772	0.0456132	0.0709589
Cer-OH d18:1/24:1	Ceramide	Ceramide	0.0110304	0.00983952	0.00773222	0.018435	0.0160002	0.0105752	0.00777919	0.0223643	0.0119323	0.0203469		0.0133925	0.0276727	-0.00486302	0.00232055	-0.00897879	0.00588242	-0.00343663	0.0052683	0.0136362	0.00103379	0.0225143	-0.00573854	0.00253632	0.00419483	-0.00649804	-0.00516835	0.00637879	0.00787108	0.0287462	0.00682532	0.0124151	0.0114426	0.0129408	0.0232192	0.0185649	0.011303	0.0128022	0.029742	0.00753751	0.0145543	0.00739069	0.0362651	0.0128479	0.00859452	0.0196769	0.0267486
GM1 d18:1/16:0	Ganglioside	GM1	0.0451963	0.0502131	0.0406584	0.00950076	0.0880724	0.0256121	0.144061	0.0194997	0.0245645	0.000207337		0.0325888	0.11353	0.0792378	0.0241245	0.0310622	0.0875939	0.0821066	0.00315572	0.0767877	0.0168829	0.00149774	0.0651288	0.019829	0.0746071	0.0414809	0.0111311	0.0211692	0.0126712	0.00838068	0.0503666	0.103265	0.0268165	0.0884105	0.0370568	0.00721147	0.00262439	0.034538	0.0339206	0.0262108	0.00304947	0.0482949	0.000772589	0.0509675	0.0757863	0.0164746	0.0128783
GM1 d18:1/18:0	Ganglioside	GM1	0.6906	0.58811	1.12802	0.218698	1.15621	0.524799	2.77786	0.221995	0.851467	0.0759222		1.11465	2.07132	2.42106	0.693762	0.659138	1.26917	1.40273	0.247993	1.31599	0.355916	0.0966129	1.52505	0.35827	1.32271	0.772563	0.333059	1.67186	0.681021	0.274015	1.15758	3.11039	0.81957	1.56635	1.25116	0.517568	0.146285	1.5927	1.58932	1.79074	0.209343	1.37463	0.500676	0.587472	1.78436	0.439319	0.344872
GM1 d18:1/18:1	Ganglioside	GM1	0.154847	0.175889	0.194562	0.0527532	0.372479	0.151417	0.669542	0.0289791	0.118592	0.00534162		0.195118	0.297468	0.132943	0.0713774	0.0241271	0.183967	0.210725	0.0119578	0.146404	0.0877207	0.018279	0.119189	0.0671299	0.100448	0.059708	0.0304759	0.557995	0.214064	0.0394447	0.254068	0.544029	0.174426	0.39434	0.280775	0.0811585	0.0399638	0.196957	0.283872	0.23268	0.0546626	0.435587	0.02456	0.280667	0.54295	0.17125	0.195333
GM1 d18:1/20:0	Ganglioside	GM1	0.996593	0.621329	1.56823	0.115005	1.12787	0.444966	3.47538	0.129256	0.832426	0.0390704		0.98291	2.47318	1.02008	0.383783	0.323787	0.431004	0.569841	0.108487	0.68822	0.114663	0.0620556	0.577381	0.165936	0.71747	0.299895	0.166462	0.805176	0.387707	0.220607	0.66968	2.179	0.458215	1.61881	1.08533	0.329635	0.109385	1.17477	1.06039	1.73856	0.178207	1.0128	0.344922	0.462645	1.37249	0.393956	0.212236
GM1 d18:1/20:1	Ganglioside	GM1	0.139127	0.0460495	0.103965	0.0102211	0.213227	0.0488087	0.291921	5.01499e-05	0.064621	7.09118e-05		0.0606388	0.125176	0.052496	0.0140037	0.00937277	0.0646008	0.0539673	0.00213888	0.0486303	0.0208662	0.00506146	0.0417059	0.0211351	0.0385212	0.0121525	0.0123032	0.227183	0.0933212	0.00501933	0.0915846	0.23834	0.0661815	0.162429	0.101936	0.0260379	0.0176714	0.0662274	0.123973	0.151754	0.0146828	0.184738	0.00725402	0.0934191	0.189524	0.0345913	0.0443331
GM1 d18:1/22:0	Ganglioside	GM1	0.0666518	0.0254238	0.0631402	0	0.0791554	0.00199751	0.23365	0.00139166	0.0328111	0.00419568		0.03485	0.121051	0.0578568	0.00929828	0.00482741	0.0160906	0.0256235	0.000496261	0.0323223	0.00192197	0.00148119	0.0225263	0.000253823	0.0306602	0.0113971	0.00473711	0.0377143	0.023485	0.0119718	0.0404555	0.0905602	0.0159721	0.0744057	0.0616465	0.00946868	0.00570982	0.0601066	0.0348379	0.108519	0.0046095	0.0373959	0.00377437	0.0114661	0.0625611	0.0119006	0.0124574
GM1 d18:1/24:1	Ganglioside	GM1	0.013161	0.0115757	0.036061	0	0.00519881	0.00167763	0.0733564	0.00296809	0.0213743	0.000121816		0.0114432	0.0292579	0.00703679	0.000385009	0.00148296	0.00829083	0.0126248	0.000423277	0.00844244	0.00151131	7.27072e-05	0.00902765	0.00460155	0.00556289	0.00372768	3.47928e-05	0.0127795	0.0103514	0.000923408	0.00545896	0.0230753	0.00500142	0.00888938	0.0099752	0.0019806	0.000343011	0.00710144	0.0274563	0.0104803	2.067e-05	0.00750834	0.00100126	0.00725882	0.0196312	0.0019434	0.00233035
GM2 d18:1/16:0	Ganglioside	GM2	0.00306345	0.00269011	0.0102614	3.85351e-05	0.00637319	0.00303179	0.0106222	0.00092291	0.00192086	0.00302051		0.00492277	0.0134957	0.00787978	0.00627293	0.00260792	0.0150737	0.00812515	0.00406172	0.0105037	0.00383443	0.00255594	0.00795367	0.00419733	0.00670687	0.00504093	0.0049705	0.000888415	0.00301772	0.00387017	0.00386036	0.00502855	0.00326966	0.00290633	0.00609149	0.00305367	0.000846887	0.00385321	0.00313705	0.00318993	0.00104761	0.00355058	0.000707774	0.00339952	0.00588297	0.00124021	0.00332307
GM2 d18:1/18:0	Ganglioside	GM2	0.0598144	0.0483373	0.131053	0.01141	0.0618638	0.0332773	0.139322	0.0130877	0.0331076	0.00535806		0.113824	0.10797	0.122303	0.0324229	0.0341147	0.0932711	0.0702083	0.027085	0.0845002	0.0285555	0.0051848	0.0823308	0.0209797	0.0606278	0.0548246	0.0298398	0.0765704	0.0303341	0.00630562	0.0397648	0.139954	0.0319778	0.0428311	0.0312191	0.0269452	0.00994895	0.0628938	0.0511563	0.0634288	0.0124955	0.0608405	0.00598413	0.0433695	0.0861313	0.0212592	0.0166113
GM2 d18:1/18:1	Ganglioside	GM2	0.00338098	0.00648684	0.0314475	0.00432025	0.0103881	0.00216086	0.0200862	0	0.00319202	0		0.0165428	0.015451	0.0112161	0.00458384	0.000724402	0.0113977	0.00594596	0.00252167	0.0111286	0.00518382	0.00131572	0.00611866	0.00136922	0.00350417	0.00391845	0.00232712	0.0182887	0.00491496	0.00150982	0.00276027	0.0181751	0.00965368	0.00939649	0.00648422	0.00487834	0.00241165	0.00779858	0.0150363	0.00774197	0.00385601	0.0128655	0	0.0134339	0.0163306	0.00912562	0.00769268
GM2 d18:1/20:0	Ganglioside	GM2	0.0225192	0.0210056	0.064184	0.00558016	0.0203493	0.0142353	0.0722426	0.00711145	0.0235726	0.00573921		0.0299155	0.0538155	0.0240295	0.00589355	0.00497259	0.0114444	0.0104949	0.00129536	0.0135841	0.00483593	0.00174866	0.0129438	0.00549092	0.0144054	0.0110537	0.00273106	0.028308	0.00875869	0.00227038	0.0219072	0.110891	0.0242652	0.0413712	0.0204895	0.00770864	0.00322847	0.0355844	0.0243527	0.0378564	0.00578059	0.0305609	0.0012407	0.0194694	0.058495	0.0121668	0.00594939
GM3 d18:1/18:0	Ganglioside	GM3	0.126456	0.0896708	0.150303	0.0504973	0.201293	0.0773261	0.260419	0.0607604	0.174429	0.04712		0.162289	0.123862	0.350048	0.108222	0.0364556	0.285653	0.175923	0.0677951	0.15105	0.105541	0.0401761	0.215543	0.0739628	0.202446	0.146554	0.0801462	0.0404004	-0.0215595	-0.0598239	-0.00422925	0.14164	-0.0916296	0.0172581	-0.0488846	-0.0855615	-0.122308	0.00616279	0.0217771	-0.00532429	0.0205008	0.0943121	0.00789539	0.124851	0.133864	0.0593042	0.0693348
NANA	NANA	NANA	19.7107	11.6793	28.7716	10.2874	32.0066	10.775	25.1758	8.37171	9.74916	3.7543		10.3089	31.0492	12.5455	13.6014	0.699771	19.5906	15.2877	6.86898	38.0232	9.9944	3.31649	11.028	9.65738	12.7779	8.80303	3.50889	5.56072	12.0418	3.38655	7.70913	6.3489	10.1192	6.3957	6.40983	7.63863	4.11316	6.87711	7.58042	6.48538	6.83965	16.3225	0.436453	20.9462	18.1818	27.1317	15.8303
Lyso-SM C16:1	Lyso-sphingomyelin	Lyso-sphingomyelin	0.000906806	0.00211801	0.00143928	0.000560398	0.0018066	0.000761528	0.0010491	0.00151628	0.000879371	0.00204964	0.00132763	0.00237493	0.0013762	-0.000517078	-0.000871193	-0.000896399	0.00164853	-0.000386837	6.06794e-05	-0.000257757	-0.00110761	-0.00117335	-0.00147927	-0.00131048	-0.000260266	-0.00120715	-0.00128504	0.000200977	9.50912e-05	0.000205536	9.75835e-05	-0.00043437	6.64148e-05	-0.000310249	-0.000113072	-0.000147196	-0.000374044	-3.56627e-05	5.35036e-05	8.63804e-05	0.00121014	0.00140554	0.000727841	0.00233035	0.00180496	0.00107695	0.00117697
Lyso-SM C18:1	Lyso-sphingomyelin	Lyso-sphingomyelin	0.0163287	0.0103732	0.0158215	0.00722639	0.0138299	0.00915016	0.0125465	0.0073873	0.00810829	0.017577	0.0110999	0.0097717	0.01069	0.0166035	0.00956672	0.00222408	0.0355072	0.0161624	0.0136623	0.0222559	0.0132025	0.00964803	0.014792	0.00691725	0.0129711	0.00672202	0.00593457	0.00718632	0.00785455	0.00628705	0.00458429	0.00658032	0.00751289	0.00586412	0.0055185	0.0078512	0.00638122	0.00431348	0.00915934	0.0061896	0.00999459	0.00921168	0.00579882	0.0117399	0.0118551	0.0127764	0.0133127
Lyso-SM (509)	Lyso-sphingomyelin	Lyso-sphingomyelin	0.0128517	0.0132043	0.0152018	0.010971	0.0145696	0.013267	0.0149809	0.00935928	0.0104435	0.0130309	0.0125419	0.0121894	0.0139058	0.00754577	0.00335527	0.0022512	0.00747303	0.00577439	0.00637692	0.00886957	0.00499605	0.0035616	0.00358006	0.00286716	0.00471668	0.00360315	0.0022453	0.00595239	0.00244719	0.00366839	0.00416189	0.00317061	0.0038056		0.00395185	0.00337929	0.00335888	0.00154904	0.00436414	0.00240509	0.00437276	0.00762403	0.0017857	0.00639272	0.00763059	0.00429323	0.00466697
SM C34:2	Sphingomyelin	Sphingomyelin	7.86291	7.05657	13.8293	6.68653	11.019	10.8045	10.1262	5.58254	4.47046	5.8732	6.53165	5.46186	4.4149	6.49477	4.97173	0.530404	11.502	5.48276	3.44998	5.17726	6.70549	5.55141	3.9435	5.51691	4.73903	2.36418	2.09103	9.20485	5.64579	3.72987	3.53188	4.64172	3.86949	3.59545	4.80562	3.31462	5.27935	2.32362	5.23779	5.78489	5.83288	8.52902	2.10828	6.5929	6.09382	6.99817	9.63519
SM C34:3	Sphingomyelin	Sphingomyelin	0.0796828	0.0742177	0.141895	0.0622991	0.14379	0.0820267	0.145275	0.0550173	0.0536531	0.0884871	0.0767665	0.0943525	0.0666682	0.100466	0.0661836	0.00719486	0.203798	0.0961357	0.0560547	0.108006	0.120759	0.0641895	0.0791868	0.0714371	0.0836897	0.0510948	0.0462575	0.0171879	0.00842151	-0.0109462	-0.00409565	0.0028463	-0.00726202	-0.00379128	-0.0149603	-0.0263936	-0.022455	-0.0151007	-0.00294217	0.00797281	0.0345711	0.0575221	0.00840858	0.0585242	0.0542352	0.0515069	0.0520684
SM C36:3	Sphingomyelin	Sphingomyelin	1.35255	1.16861	1.86971	1.26932	1.33638	1.08517	1.26593	0.900924	0.711792	1.76459	1.09565	1.09025	0.821797	0.525286	0.575357	0.0730631	1.30458	0.656731	0.474193	0.800498	1.22635	0.810145	0.537823	0.838067	0.530718	0.386698	0.281684	0.200986	0.148427	-0.0209373	-0.0673123	-0.0691284	0.173224	-0.0969687	-0.107005	-0.285895	-0.101477	-0.201348	0.0574969	-0.188021	0.571244	0.664146	0.208752	0.789127	0.621706	0.830769	0.931736
HexSph -28	Lyso-n-HexSphingolipid	HexSph	0.00211056	0.00214114	0.00238597	0.00174963	0.00254787	0.00193139	0.00331153	0.00168274	0.00198478	0.00194663	0.00185696	0.00198245	0.00245277	0.00636859	0.00458992	0.00402545	0.00664194	0.00741044	0.00349638	0.0068248	0.00616408	0.00396365	0.00577008	0.00372025	0.00542955	0.0046703	0.00464602	0.00506215	0.00373539	0.00234622	0.00298623	0.00607855	0.00353192	0.00360115	0.0031035	0.00315059	0.00567809	0.00233488	0.00347971	0.00403283	0.00208514	0.00322941	0.00195888	0.00236321	0.00494757	0.00239043	0.00247533
HexSph	Lyso-n-HexSphingolipid	HexSph	0.00179004	0.00201173	0.00133769	0.00196512	0.00344582	0.00208473	0.00199632	0.00193787	0.00191921	0.00262835	0.00166729	0.0007555	0.00196623	0.00325155	0.00867051	0.00251081	0.0103558	0.00483374	0.00464113	0.00857125	0.00529959	0.0065018	0.00369112	0.0109193	0.00105079	0.00214422	0.00280479	0.00211998	0.00228748	0.0101821	0.00144023	0.00371171	0.00197756	0.0048724	0.00615606	0.00349745	0.00625709	0.00115428		0.00250876	0.00507922	0.00349079	0.0165908	0.0036778	0.00863472	0.00397362	0.0152128
HexCer d18:1/16:1	n-HexSphingolipid	HexCer	0.382959	0.249172	0.25655	0.299957	0.33961	0.238344	0.173776	0.371688	0.203935	0.249546	0.232939	0.101079	0.17806	0.0597594	0.130557	0.0130978	0.130049	0.109095	0.0684905	0.104312	0.0989046	0.0944613	0.106117	0.145983	0.0695015	0.041432	0.0331406	0.119579	0.118492	0.099233	0.0703409	0.100959	0.0640242	0.152751	0.252117	0.168906	0.102789	0.0466603	0.189033	0.0586861	0.189712	0.133701	0.405002	0.152585	0.139932	0.157482	0.189556
HexCer d18:1/16:0	n-HexSphingolipid	HexCer	0.283727	0.161499	0.0312769	0.167465	0.168602	0.232442	0.20174	0.49979	0.140563	0.301791	0.177956	0.102629	0.298884	0.0900254	0.21547	0.0267113	0.247116	0.111596	0.111418	0.23908	0.107107	0.14025	0.102346	0.188122	0.0625991	0.0480208	0.0817335	0.106766	0.0759137	0.0967913	0.0458222	0.0398932	0.0645702	0.170758	0.113332	0.108036	0.0835212	0.0476435	0.245287	0.115645	0.106721	0.0946229	0.218936	0.0842069	0.137219	0.0752873	0.135884
HexCer d18:1/18:1	n-HexSphingolipid	HexCer	0.600759	0.873568	0.168001	0.67974	0.540302	0.705763	0.43133	1.02014	0.445884	0.596903	0.456048	0.346695	0.697667	0.0992064	0.562272	0.288919	0.276535	0.28854	0.282928	0.372545	0.23333	0.309503	0.162854	0.737537	0.132869	0.212117	0.233651	0.21161	0.271706	0.457069	0.267639	0.392023	0.162503	0.378824	0.757778	0.414238	0.542796	0.199051	0.705418	0.198005	0.394186	0.182985	1.30873	0.219584	0.419172	0.279281	0.450223
HexCer d18:1/18:0	n-HexSphingolipid	HexCer	-0.023517	-0.0574999	-0.0880438	0.060328	0.0644625	0.114498	0.0821772		0.172543	-0.205275	0.0263642	-0.0743168	0.467736	0.133791	0.262882	0.725528	0.214078	0.251806	0.193385	0.283435	0.17814	0.170381	0.146254	0.459659	0.150943	0.27139	0.303614	0.118982	0.122028	0.185348	0.156484	0.233165	0.134231	0.404578	0.713465	0.31272	0.271113	0.153923	0.559353	0.0809404	0.108757	0.0665035	0.620612	0.0906463	0.333133	0.111806	0.171041
HexCer-OH d18:1/18:0	n-HexSphingolipid	HexCer	9.36832	8.39592	3.81689	4.86262	12.9544	8.68031	7.52146	10.26	9.3515	7.01143	6.46951	5.88794	10.5874	4.01422	3.04092	2.27788	4.62841	6.05992	2.84573	4.3273	5.48184	2.4498	5.8451	3.52255	5.42544	3.77315	4.3756	5.62987	2.72491	2.60237	4.84408	9.92183	3.53309	7.81154	7.62022	6.51067	5.32436	3.4585	4.9697	5.65327	3.46179	2.96439	3.84245	3.73096	8.16503	2.82926	2.54407
HexCer-OH d18:1/20:0	n-HexSphingolipid	HexCer	94.4135	91.637	47.6701	60.5269	160.382	97.548	80.8074	107.432	82.3444	91.5579	58.8331	53.8128	80.7062	58.8021	40.5223	28.519	60.061	65.0149	35.8058	49.8509	73.6146	31.1565	74.2517	41.7467	60.6702	43.0067	56.5798	63.5028	35.6616	54.0667	52.0141	104.007	43.5038	78.8466	79.6596	75.5817	64.8742	35.8117	50.1997	68.656	49.6722	34.369	70.0726	40.8533	73.2965	40.0298	36.4813
HexCer-OH d18:1/22:0	n-HexSphingolipid	HexCer	0.66368	0.448566	0.238986	0.343976	0.750072	0.576705	0.463249	0.793944	0.588333	0.635492	0.432699	0.305638	0.619053	0.232523	0.165203	0.114968	0.168719	0.242529	0.239664	0.241995	0.292815	0.176702	0.337625	0.250312	0.357683	0.25315	0.294751	0.195464	0.175938	0.198504	0.205219	0.465725	0.165398	0.315079	0.435312	0.388508	0.211809	0.206086	0.216321	0.231266	0.26099	0.176472	0.390335	0.285152	0.373504	0.213115	0.176573
HexCer d18:1/24:1	n-HexSphingolipid	HexCer	34.8286	32.9332	12.2253	26.804	44.8106	36.2555	24.286	52.7523	37.4673	29.8368	29.1395	27.5988	49.4554	11.1267	14.6969	8.15782	12.677	24.2515	14.739	19.6915	17.1763	12.0199	16.1603	16.7233	14.4093	13.3898	15.8886	12.0198	10.7546	11.2817	13.063	24.1368	11.2262	21.3621		18.3971	11.44	12.3342	9.9575	12.4909	13.8052	11.1809	20.2147	16.3499	24.8722	11.3845	10.0986
HexCer d18:1/24:0	n-HexSphingolipid	HexCer	8.70074	7.35839	3.20829	5.79528	13.2355	7.56749	6.40578	10.0306	7.39847	8.06953	5.4821	4.2884	6.77267	4.40252	3.89216	1.75019	4.91498	5.61415	3.6966	4.44948	5.94446	3.66676	6.60726	4.48294	5.46567	4.06402	5.21621	3.42164	2.79338	3.55331	2.99351	7.09637	2.89252	5.57498	6.35501	5.97293	3.01628	2.70744	4.71839	4.62558	4.3385	2.62275	4.64972	3.81095	6.73885	3.64105	3.72621
HexCer-OH d18:1/24:2	n-HexSphingolipid	HexCer	14.267	16.1069	5.79533	12.6556	22.6469	17.5297	12.8344	20.9179	13.2213	16.8654	12.909	11.0853	17.7542	5.00984	5.05592	2.52633	4.74512	7.4096	5.18176	6.03098	7.21641	5.3342	5.87703	4.68	6.31525	4.59528	6.31699	6.23616	5.4679	4.63326	4.72507	11.4211	5.77224	9.56975	9.74658	6.6636	4.55321	4.36805	3.96854	5.79129	6.95369	5.91399	6.63934	7.04704	11.3404	5.51069	5.14499
HexCer-OH d18:1/24:1	n-HexSphingolipid	HexCer	19.2192	17.0474	7.77121	17.5602	22.6832	18.5095	18.9084	33.1373	23.4969	15.2802	20.733	18.9318	32.6088	6.15804	7.39525	7.05177	6.83257	13.8204	6.24359	9.62836	9.4276	6.47121	7.37904	7.15247	8.86406	6.23916	9.09471	5.98456	5.77263	4.95724	7.07229	16.955	6.11522	11.9691	12.4767	7.32605	4.48215	5.51213	4.36208	5.97095	6.24512	7.57334	5.27539	8.10681	11.7205	5.61603	4.40678
HexCer-OH d18:1/24:0	n-HexSphingolipid	HexCer	16.7028	13.5598	9.30693	13.7785	17.7651	13.226	16.7712	21.5535	15.0688	13.9921	15.6445	11.5213	17.7147	7.34811	6.23124	5.87794	5.10101	10.8614	5.17026	7.16557	8.51259	5.2172	6.99298	4.75526	10.6306	6.41698	9.5666	3.38201	4.21044	3.80038	4.47876	11.9987	4.26951	8.32215	9.52155	5.51847	3.47888	3.83202	3.28107	5.15318	5.09258	5.99596	3.79171	6.43766	8.99968	4.47681	3.71635
HexCer d18:1/26:1	n-HexSphingolipid	HexCer	10.1834	11.3784	3.81438	9.0103	20.815	11.5237	8.77415	13.6271	8.46537	12.6023	8.44921	6.52587	11.9835	5.82929	4.78989	1.7014	6.44919	6.97569	4.70608	6.44777	7.55487	5.34112	7.33947	5.14594	6.14149	4.83055	5.62839	5.42792	4.58938	4.12051	3.74792	9.00829	4.85467	7.66501	8.71073	6.07144	3.54675	3.31706	4.73668	5.11272	6.1298	4.23868	4.75799	5.46205	9.7894	5.09211	5.40849
HexCer d18:1/26:0	n-HexSphingolipid	HexCer	8.21671	8.46377	4.13208	7.73649	11.46	8.72574	10.1422	12.6735	8.61785	7.65947	9.32928	8.77803	12.5545	3.44371	2.82254	2.13588	2.71046	5.5006	2.5239	3.83654	4.15817	3.12156	3.1765	2.56985	4.25113	2.74298	3.66648	2.59665	2.47274	1.92888	2.37921	5.93142	2.66174	4.37605	4.18706	2.5628	1.77852	2.10586	1.72903	2.26656	2.88871	3.90115	1.99095	3.55682	5.21006	2.65422	2.02662
HexCer-OH d18:1/26:1	n-HexSphingolipid	HexCer	7.27414	7.86268	4.29804	7.34803	11.1494	7.86448	9.91556	10.4524	7.21898	7.15725	8.7409	6.41394	11.9586	3.68271	3.01017	1.94601	2.55512	5.56608	2.71181	3.93124	4.50998	3.28547	3.20358	2.23829	4.83529	2.71328	3.90429	2.39579	2.85934	1.76919	2.0998	5.43092	2.43654	4.46959	4.40328	1.99587	1.50858	1.80407	1.21438	2.14537	2.94775	3.76778	1.18438	3.44409	4.96008	2.49539	2.20884
HexCer-OH d18:1/26:0	n-HexSphingolipid	HexCer	1.31359	1.06004	0.753114	1.10699	1.78629	1.1647	1.79372	1.68751	1.05513	1.32535	1.5105	0.812991	1.64646	0.988554	0.641448	0.416776	0.744542	1.25343	0.549351	0.808597	0.839541	0.714776	0.745734	0.483022	1.08223	0.596562	0.892895	0.345379	0.377588	0.35515	0.287809	1.29467	0.405087	0.827687	0.729536	0.463551	0.224829	0.307582	0.315806	0.436648	0.433784	0.451607	0.253776	0.672669	0.971537	0.366307	0.390305
Hex2Sph	Lyso-n-HexSphingolipid	Hex2Sph	0.000732193	0.000693577	0.000466165	0.000808241	0.000734268	0.000527507	0.000427908	0.000914126	0.000802617	0.000820732	0.000765511	0.000487355	0.000552513	0.0047997	0.00430971	0.00185442	0.00659724	0.00587834	0.00395717	0.0040805	0.00519481	0.00390382	0.00461089	0.00564611	0.00313078	0.00251664	0.00266533	0.000547417	0.00095456	0.00138426	0.000557527	0.000934803	0.000504812	0.000924935	0.0012669	0.000895441	0.000651811	0.000713054		0.000818482	0.00117236	0.000648708	0.00233048	0.00118167	0.00195358	0.000846864	0.00167881
Hex2Cer d18:1/16:0	n-HexSphingolipid	Hex2Cer	0.694463	0.642928	0.82921	0.606064		1.00847	1.38505	0.649854	0.683859	0.798097	0.866642	0.852905	0.773316	0.632413	0.292501	0.0418417	1.099	0.671411	0.559271	0.894787	0.624704	0.657127	0.457013	0.664331	0.50755	0.323143	0.318144	0.421416	0.306853	0.19471	0.338475	0.51151	0.234773	0.499527	0.523278	0.3886	0.434547	0.244474	0.596085	0.592221	0.489309	0.333568	0.261612	0.657969	0.750256	0.348473	0.60934
Hex2Cer d18:1/18:0	n-HexSphingolipid	Hex2Cer	0.279125	0.196529	0.119151	0.163911	0.316515	0.253114	0.279462	0.129202	0.200848	0.0937015	0.258021	0.29624	0.613946	0.206314	0.0621387	0.103038	0.100349	0.18157	0.082177	0.186838	0.0659277	0.0865864	0.10228	0.112345	0.119856	0.18295	0.157362	0.111044	0.0698781	0.0382526	0.112041	0.176838	0.0933709	0.156464	0.204237	0.0939011	0.130768	0.11207	0.112783	0.0933656	0.0549913	0.0724942	0.0786155	0.0899117	0.155734	0.0653656	0.0934994
Hex2Cer d18:1/24:1	n-HexSphingolipid	Hex2Cer	2.00846	1.50538	0.396619	1.06861	1.21753	0.921941	2.19638	1.59106	1.39742	0.879644	1.76542	2.14852	3.80505	0.230327	0.23271	0.239813	0.233641	0.608652	0.165815	0.500663	0.368093	0.212437	0.30506	0.443386	0.405394	0.340644	0.231291	0.333447	0.277097	0.203207	0.750761	1.08161	0.349284	0.957688	0.819377	0.509939	0.471612	0.719952	0.427016	0.397606	0.333471	0.305018	0.251789	0.488862	0.886995	0.467426	0.169496
Hex2Cer d18:1/24:0	n-HexSphingolipid	Hex2Cer	0.81548	0.526328	0.246234	0.374479	0.542377	0.375463	1.19344	0.595326	0.562979	0.366976	0.743513	0.587307	1.20253	0.156826	0.128088	0.112968	0.100038	0.241824	0.108214	0.178013	0.143778	0.0770624	0.202556	0.185569	0.204275	0.175985	0.10363	0.146258	0.129911	0.0795015	0.264321	0.478676	0.165186	0.401531	0.253804	0.233945	0.182889	0.284158	0.21675	0.193312	0.100803	0.1414	0.120903	0.213671	0.35039	0.201366	0.0999221
Hex2Cer-OH d18:1/24:2	n-HexSphingolipid	Hex2Cer	0.852285	0.630185	0.157429	0.51463	0.361425	0.460101	1.15878	0.721202	0.664982	0.468461	0.727084	0.958763	1.82148	0.109042	0.0864963	0.0692233	0.0860322	0.245906	0.0938836	0.151728	0.107458	0.0686414	0.128576	0.152704	0.190357	0.101093	0.0999106	0.0844933	0.101817	0.076266	0.235498	0.339837	0.124804	0.250081	0.220094	0.16904	0.141999	0.254392	0.115623	0.111241	0.116295	0.190758	0.0724148	0.188469	0.357192	0.202509	0.0567397
Hex2Cer-OH d18:1/24:1	n-HexSphingolipid	Hex2Cer	0.390073	0.303666	0.0961734	0.238478	0.235392	0.124627	0.651783	0.248744	0.155175	0.145924	0.317378	0.248071	0.60299	0.0579624	0.061343	0.0296994	0.0532286	0.124933	0.0353889	0.116755	0.0982136	0.0343174	0.0872101	0.0783305	0.10135	0.0600708	0.0475585	0.0554083	0.0218426	0.0302402	0.0777412	0.187188	0.0487751	0.126749	0.120821	0.0634239	0.0752013	0.124974	0.112539	0.0554553	0.0372818	0.0729462	0.0329591	0.0672493	0.113512	0.0517631	0.0568454
Gb4Cer d18:1/16:0	n-HexSphingolipid	Gb4	0.6873	0.409181	0.969081	0.121032	1.50819	0.606866	3.41277	0.190965	0.270728	0.0750009	0.595196	0.68694	1.63192	1.40588	0.164892	0.0342129	0.519323	0.650222	0.0900022	0.45234	0.242474	0.0423278	0.459928	0.0769725	0.515083	0.218581	0.0992979	-0.0151175	-0.126164	-0.121133	-0.0307624	0.369616	-0.291139	-0.00312227	-0.0658073	-0.218966	-0.284217	0.0272764	-0.0883421	0.403402	0.0216899	0.277938	0.0175804	0.113667	0.47538	0.0720763	0.0414847
Gb3Sph	Lyso-n-HexSphingolipid	Gb3Sph	0.00939618	0.00945099	0.00958566	0.00852936	0.00885989	0.00855128	0.010408	0.0088316	0.00863429	0.00870865	0.0092756	0.0101375	0.00925187	0.0180209	0.0166772	0.0155524	0.0166069	0.0168243	0.0158222	0.0180468	0.0168497	0.01522	0.0164877	0.0160783	0.0168432	0.0154981	0.0156666	0.0103193	0.0106817	0.0105969	0.00977268	0.0149543	0.00963177	0.0108221	0.0096207	0.00959236	0.00875098	0.00943306	0.00987341	0.0103201	0.00869339	0.00859095	0.00883096	0.00794377	0.0107138	0.0085454	0.00842672
Gb3Cer d18:1/16:0	n-HexSphingolipid	Gb3	0.288209	0.149508	0.486352	0.108922	0.542433	0.277908	0.704665	0.140112	0.181641	0.0629811	0.375988	0.152363	0.557575	0.441355	0.0376299	0.0105826	0.169709	0.209949	0.0534416	0.113084	0.112669	0.029736	0.113858	0.0190025	0.132333	0.0400651	0.0425912	0.0923701	0.0352655	0.00564224	0.0432873	0.240195	0.0456146	0.0909874	0.0534912	0.0339711	0.0173512	0.0414531	0.020216	0.166747	0.0280095	0.149998	0.00548851	0.0532009	0.174169	0.0567722	0.022951
Gb3Cer d18:1/18:0	n-HexSphingolipid	Gb3		0.00235741	0.00315122	9.27304e-05		0.00265877	0	0.000319124	0.000219669	0	0.00584499	0.00135801		0.00338947	0.00335442	0.00348387	0.000176842	0	0.00177875	0.000331207	0.000202015	0.002821	0	0.00143014	0.000449712	0.00220477	0.000857876	0.00446678	0.00335843	0.00196072	0.00250245	0.0178625	7.39837e-05	0.00610627	0.00962236	0.00230135	0.00160423	0.00187154	0.00274497	0.0156759	0.00241058	0.00161834	0.000552744	0.00301092	0.000656134	4.11941e-05	0.0028245
PC C34:2	Phospholipid	PC	439.048	354.051	544.501	419.828	623.464	543.329	441.006	305.205	223.411	565.05	458.497	280.136	336.669	540.554	399.772	48.4656	447.824	278.46	318.697	338.404	282.679	265.071	401.8	214.711	423.444	252.279	210.44	340.059	420.788	319.055	251.299	238.961	337.91	303.242	205.73	246.091	305.498	195.199	259.68	270.531	551.351	427.83	371.041	537.369	388.751	466.24	427.947
PC C36:1	Phospholipid	PC	1496.59	1343.51	2203.09	1664.43	2438.62	1644.02	2414.47	1402.2	1402.82	2276.42	1775.24	1027.09	1201.46	857.79	1154.19	187.845	1138.89	859.996	799.418	831.579	929.232	929.429	858.053	675.571	920.725	586.712	470.529	711.631	1272.98	1410.88	856.867	822.426	932.274	1028.74	988.064	783.499	973.406	680.623	1411.83	775.556	1501.3	1343.44	1207.59	1715.4	999.141	1634.05	1797.23
PC C36:2	Phospholipid	PC	608.427	517.684	805.466	608.23	849.4	595.047	751.182	529.641	378.269	872.551	613.881	363.055	463.848	545.607	613.435	112.558	690.837	436.979	476.472	467.524	468.373	493.318	493.155	368.618	523.978	323.343	265.038	356.894	565.024	655.28	376.816	353.152	442.448	460.697	457.57	337.374	488.407	292.76	689.594	334.387	764.364	575.599	914.698	684.325	507.85	706.573	954.37
PC C36:4	Phospholipid	PC	852.694	660.212	1287.73	774.91	1075.27	706.257	1244.24	530.792	505.603	1147.37	694.06	408.54	487.644	903.97	909.023	97.6569	1130.65	675.445	554.906	612.683	867.843	663.241	1063.2	364.71	1084.91	498.037	436.592	476.875	854.591	621.432	473.883	395.381	519.237	463.573	323.901	390.954	445.873	365.341	240.069	558.386	970.734	920.886	478.551	880.773	454.354	984.717	638.075
PC C36:5	Phospholipid	PC	25.9939	15.1388	27.2947	16.3526	25.1044	17.0192	24.7433	13.5478	21.053	43.3055	30.2895	17.0237	16.1407	13.6922	14.6934	1.71488	18.8218	21.5582	18.2135	16.0304	17.3609	13.2143	17.5003	7.19345	17.942	7.44414	7.92731	9.64969	21.1296	15.716	11.4357	17.4484	20.4961	12.2426	8.97985	11.0788	13.0589	9.12968	7.22971	14.1687	20.8338	20.1336	16.5794	36.8809	19.216	28.0993	17.7781
PC C38:4	Phospholipid	PC	923.835	802.167	1515.12	947.376	1399.68	912.429	1614.55	669.548	654.848	1421.57	794.109	487.324	551.581	680.667	725.985	87.126	838.143	459.808	412.384	410.419	593.474	487.72	632.799	263.509	739.375	407.623	316.353	490.207	906.169	706.103	505.317	432.798	543.172	524.939	373.477	402.883	492.824	382.122	309.68	559.53	1002.39	935.019	534.155	868.764	439.603	993.317	698.306
PC C38:5	Phospholipid	PC	322.639	258.761	459.965	253.987	411.291	252.741	456.03	192.7	178.024	497.488	248.506	160.233	191.655	279.186	294.742	39.016	338.328	209.684	200.739	216.313	252.233	234.654	282.406	123.051	353.29	152.41	125.978	139.15	296.419	244.313	163.076	138.594	203.89	198.472	135.555	146.376	173.757	129.818	113.024	175.378	333.76	307.716	212.425	296.229	151.705	311.903	268.166
PC C38:6	Phospholipid	PC	334.654	406.901	552.768	368.663	629.054	378.781	580.817	264.914	289.153	709.045	390.92	242.626	269.39	473.985	446.02	47.6497	500.856	456.305	410.984	371.016	490.376	396.966	475.472	192.717	491.214	250.733	207.188	163.145	299.78	232.721	183.065	261.655	308.688	229.878	152.44	177.241	192.297	126.591	78.201	218.711	430.13	382.688	165.099	665.296	319.303	522.17	344.436
PC C38:7	Phospholipid	PC	10.6941	8.96057	12.9147	7.47338	15.1699	8.62194	11.5818	6.59623	7.64104	21.2727	7.62626	9.3326	8.86157	7.69551	8.8937	0.80593	9.78414	9.65237	8.47535	9.05651	10.5071	8.32003	9.322	3.9965	10.2019	4.27608	3.88026	-2.36669	3.34237	1.07081	-0.122914	0.156068	2.8839	-0.546923	-2.31489	-1.73574	-1.15294	-1.87183	-2.76318	-1.3628	0.24484	0.119137	-2.83888	4.14586	-2.27593	2.53539	-1.85266
PC C40:4	Phospholipid	PC	88.2286	95.3484	173.012	120.026	182.161	118.498	220.861	94.4017	86.4215	179.602	95.0947	70.2185	75.7245	46.617	56.7624	6.92745	54.0067	35.1787	26.2381	32.5276	41.2524	40.3616	41.3678	22.8105	51.7598	23.0709	20.5878	46.7701	81.6618	79.4055	51.439	42.926	54.1073	66.7051	40.7211	41.168	50.4078	39.7812	38.7225	55.1085	94.2097	94.1757	55.0856	82.0499	42.4542	103.957	79.266
PC C40:5	Phospholipid	PC	68.996	76.0529	125.146	72.5432	127.941	80.5143	152.167	56.3718	53.8856	139.088	70.3001	45.7811	51.8023	76.3703	82.4923	11.1546	86.7818	49.9922	49.1096	47.1869	67.633	63.6887	66.6489	32.2872	83.3696	40.1345	31.3178	36.4984	74.2279	66.422	38.6432	37.0922	51.778	60.4232	36.5548	37.1127	44.3104	34.0475	26.2678	44.1986	87.116	90.7627	45.1028	80.0451	39.4272	80.556	72.4713
PC C40:6	Phospholipid	PC	194.864	253.263	362.642	230.575	406.555	251.807	417.023	162.492	181.718	452.593	233.52	152.857	152.959	268.363	271.614	33.105	282.872	215.63	206.892	181.64	265.624	221.46	244.33	105.896	256.177	152.461	117.523	86.0838	167.056	130.974	93.8081	131.066	150.947	137.919	87.1157	91.8384	101.463	71.316	43.4697	109.917	230.088	221.898	81.3007	305.191	149.137	253.628	193.796
PC C40:7	Phospholipid	PC	86.5425	96.3746	132.76	78.9288	147.363	83.215	145.454	59.5925	60.0026	185.065	86.0968	63.3521	60.3003	81.2498	79.2812	9.9935	89.967	71.4255	74.5776	66.2272	89.6842	70.7192	78.4876	31.8647	86.0573	43.2654	38.0164	23.9278	51.9181	39.6235	30.1953	38.3882	54.6758	39.0278	25.5282	29.1584	34.4697	21.8351	14.9194	33.9105	70.9295	61.867	32.1529	82.8742	43.7559	80.4045	60.1114
PC C40:8	Phospholipid	PC	9.4562	8.81786	12.2372	8.51329	18.2145	9.71145	13.132	5.32142	5.39668	18.9217	7.91499	6.46634	5.65302	6.82597	7.69686	0.709607	6.64733	4.51345	5.89405	6.50521	7.79726	6.11431	6.88357	2.90318	6.81403	3.44154	3.88835	2.98906	7.13101	5.66146	3.38259	3.01504	5.79181	4.05064	3.2704	3.36189	3.82533	2.30372	2.11642	4.54538	9.23726	6.97202	4.55132	7.48539	3.80918	8.88313	7.51855
Lyso-PC C16:0	Lyso-phospholipid	PC	59.1179	53.2941	78.701	43.4069	130.958	48.971	99.0074	47.1749	47.3959	156.275	58.2009	76.7643	59.9818	56.3499	64.3433	10.3464	104.133	75.2044	62.87	131.297	115.856	88.6544	75.2887	43.5824	48.8786	30.8453	35.8939	2.76113	23.9217	5.02245	-1.00278	2.3552	9.29457	-11.1797	-15.0214	-14.5099	11.6819	-10.2467	-19.711	16.321	66.5437	52.726	29.938	80.0306	57.3805	79.2813	53.6205
Lyso-PC C18:0	Lyso-phospholipid	PC	20.2077	24.1393	29.7355	19.6697	56.4357	24.3542	51.097	21.7799	18.1907	43.3204	23.7733	33.7065	21.4735	20.0054	16.5936	3.17532	32.1038	21.2798	17.9584	29.2472	20.8679	16.611	15.2577	12.3919	11.7108	11.8201	8.86279	12.7087	17.5438	10.5985	9.26991	12.7113	15.1503	8.29115	7.09507	8.34893	13.0858	7.09283	7.05226	16.6923	15.7911	14.2402	7.65328	19.0963	15.4009	19.3011	14.5529
Lyso-PC C18:1	Lyso-phospholipid	PC	52.9254	51.1637	71.3485	37.943	115.207	46.1854	81.9915	46.1026	55.673	203.549	67.4943	86.5596	54.4619	42.9615	53.6781	5.96152	90.0236	76.0438	63.8272	126.745	98.1457	82.0337	63.8309	37.9409	38.2231	26.1824	29.9274	-1.04961	24.3512	11.079	1.24117	3.94549	20.315	-16.064	-14.8222	-14.0824	34.2539	-11.5626	-16.6228	4.68929	74.2768	49.8134	61.0122	94.3234	65.3339	91.8109	70.1373
Lyso-PC C18:2	Lyso-phospholipid	PC	2.6803	2.75401	3.24921	2.14534	6.9983	4.01604	3.20732	1.87777	2.25343	7.61362	4.75948	4.06891	2.55715	4.99438	3.80117	0.601055	5.47689	3.61374	4.71944	6.80548	5.3742	4.35066	4.50597	2.55931	2.99262	2.53157	2.6688	3.20562	2.92746	1.91364	1.60709	2.31669	3.5967	1.5947	1.14052	1.81073	3.44246	1.14338	1.11357	2.70219	4.03502	2.33476	2.26066	4.52257	3.57056	3.60741	2.60197
Lyso-PC C20:4	Lyso-phospholipid	PC	16.0096	13.3447	24.0929	10.7956	30.5568	11.7825	24.2312	11.1968	15.8994	70.5693	17.9515	20.2009	11.3137	20.3256	25.6708	1.99368	40.1579	27.7178	22.2982	36.5734	55.2294	38.041	31.7759	13.779	20.6988	13.0404	14.3939	8.78045	19.1276	10.7714	8.34651	11.1325	20.1289	7.26972	5.85801	8.16068	17.1555	5.38782	3.17419	14.7604	21.7794	14.4033	13.3035	22.6469	13.6754	26.0246	14.8077
Lyso-PC C22:4	Lyso-phospholipid	PC	1.87839	2.11345	2.87277	1.63704	5.56546	1.75436	4.50935	1.98023	2.30966		2.50859	3.35809	2.08945	1.42963	2.1861	0.215506	3.317	2.02267	1.45311	2.99721	3.3776	3.04985	2.07398	1.22037	1.53206	0.772281	1.1667	1.4923	2.73724	2.08515	1.19278	1.66052	3.23421	1.5331	0.962558	1.28145	3.92702	0.907574	0.59771	2.40658	3.23128	2.32588	3.1133	3.46331	2.0929	4.50823	2.88596
Lyso-PC C22:5	Lyso-phospholipid	PC	1.01256	1.19533	1.59304	0.657004	2.93007	0.967621	2.1475	0.702292	1.28165	5.83287	1.29062	1.70811	1.04524	1.81236	2.69999	0.214085	3.19511	2.38948	2.0049	3.57582	4.45126	4.76165	2.69483	1.43819	1.96203	0.932734	1.09476	-0.0530524	1.09234	0.511811	-0.0428555	0.0299738	0.918423	-0.0368274	-0.344735	-0.340921	0.521519	-0.132463	-0.696993	0.390034	2.15037	1.83539	0.926082	2.357	1.56716	2.13939	1.8169
Lyso-PC C22:6	Lyso-phospholipid	PC	6.23438	7.89344	9.63495	4.81583	17.6778	5.91681	10.7883	5.23985	8.96805	43.4471	9.53254	12.3765	6.37477	10.9599	13.9771	1.04039	19.8305	21.4942	19.0182	25.1289	34.2548	28.1132	16.5793	8.40118	9.92934	6.89865	8.11738	-1.85368	2.97197	1.10579	0.637935	0.948033	7.1551	-1.56474	-2.08781	-2.58072	-0.122636	-1.33087	-3.11737	0.213275	10.4011	6.52256	4.03541	17.8527	10.1686	14.5876	8.30048
PE C34:1	Phospholipid	PE	51.6884	34.6334	59.1234	39.5272	51.2493	47.6256	50.6835	41.2825	36.1643	47.3594	52.9274	46.6512	34.3026	20.5763	28.8575	4.14611	23.2666	20.5577	25.54	20.7492	35.7564	25.2074	19.6581	17.5395	22.9663	15.3476	10.3998	66.4654	37.1282	35.2861	41.0138	29.9131	37.8523	31.3049	27.708	30.8935	38.5147	22.86	6.01211	33.7628	54.6608	43.4002	19.5912	56.0837	39.22	56.6597	40.7297
PE C34:2	Phospholipid	PE	8.06508	5.92922	6.6921	6.27526	7.94381	8.33607	5.28455	5.99127	4.4302	9.08204	7.49932	7.68191	6.11436	4.28758	5.90526	1.08177	6.36653	5.49792	6.51782	4.96779	8.46115	6.11335	4.71193	5.63316	5.08406	3.65607	2.37106	11.6395	7.00925	7.37713	5.94256	5.61367	6.77781	6.41708	5.60428	6.20201	8.89443	3.49227	2.09594	5.53612	12.4446	7.22425	7.27658	11.2951	9.71262	10.5212	11.2306
PE C36:1	Phospholipid	PE	23.5727	20.5666	22.8749	20.2998	22.0111	21.3889		22.908	22.9599	23.8793		29.2802	18.5077	8.2271	14.6019	2.68799	9.79209	9.58349	15.9001	9.2257	19.6027	13.0151	7.86134	9.78384	11.5062	7.48504	4.35766	33.962	17.8693	25.5319	24.5544	13.4437	19.171	19.6866	19.04	18.3545	26.4751	11.7645	4.0667	13.8828	30.1735	19.7931	16.5844	27.8122	22.9332	34.1999	29.0686
PE C36:2	Phospholipid	PE	27.3306	25.1812	20.7652	23.1626	22.5598	20.3522	17.5239	24.5674	15.4369	29.3555	33.3683	27.1213	22.6038	15.4658	28.681	6.70187	25.4629	19.47	35.6035	20.8603	39.7224	31.3962	19.6305	24.7513	21.135	16.6856	9.84445	40.9038	22.101	40.5825	26.6485	16.432	24.2142	30.6346	32.0086	26.9987	38.8614	13.805	10.7386	18.3853	49.804	26.7391	45.7692	40.4026	37.2684	45.6923	69.3634
PE C36:3	Phospholipid	PE	9.88918	7.0141	9.82376	7.74857	9.26263	11.1638	8.64445	6.10073	4.99069	8.64235	9.48949	8.44874	5.50423	4.03527	5.5022	0.684348	3.71837	2.48541	6.01462	2.88037	5.70827	3.43142	3.59586	2.63932	3.87178	2.56737	1.62798		6.79916	7.62371	7.38275	6.29316	7.88976	6.26846	4.8722	5.66478	9.0588	3.54624	1.22388	6.39615	14.0615	8.90919	7.51415	11.8978	10.8724	12.1769	10.188
PE C36:4	Phospholipid	PE	32.7332	18.2634	28.3627	20.7971	19.6105	21.4424	27.7213	14.6343	12.555	20.6194	19.4318	20.3533	11.6336	8.71113	13.0777	1.75226	10.9793	7.85769	9.74868	7.27109	17.9112	9.00817	11.7027	5.87184	10.7666	5.80438	4.30023	30.4549	17.2233	15.2863	14.8896	9.2909	12.6817	11.929	10.4317	11.2026	14.7285	7.73432	1.36945	15.2049	29.2638	22.3902	10.073	20.6795	15.7878	26.8552	18.0591
PE C36:5	Phospholipid	PE	3.69512	2.10666	3.29056	1.84954	2.34424	2.39879	3.05483	1.58389	1.67564	3.2725	2.38712	2.91525	1.71319	0.646753	1.35312	0.212902	0.975758	0.848462	1.14897	0.609256	1.91988	0.832166	0.724903	0.691507	1.16558	0.485167	0.376995	3.59635	2.01008	2.41026	1.7811	1.59274	1.79121	1.56279	1.41721	1.7024	2.15387	0.876065	0.175129	1.5472	3.5635	2.84014	1.83661	3.10249	2.93216	3.32627	2.61088
PE C38:4	Phospholipid	PE	310.958	192.476	386.413	225.914	298.102	239.085	388.414	180.302	183.84	270.06	258.929	235.09	167.786	90.1584	146.679	16.2723	106.182	67.4247	104.244	70.897	174.919	70.2198	95.4815	45.3291	128.417	61.7964	39.7993	338.279	193.656	182.759	188.037	147.132	167.171	143.612	100.864	130.34	179.317	88.9486	13.1861	156.684	327.169	276.816	103.292	247.333	196.968	293.12	184.685
PE C38:5	Phospholipid	PE	52.6282	36.7137	58.5111	37.7938	48.4646	39.2674	65.7615	28.9163	24.4043	47.9099	41.186	37.184	30.3202	14.5936	29.1087	4.26003	18.547	12.9906	20.349	13.1858	31.4352	16.29	15.9373	11.0319	24.1036	11.0326	5.98601	58.4816	30.9605	43.2419	33.6149	23.3391	29.4955	33.9381	26.4418	29.0335	38.9143	15.1319	4.32575	26.118	71.301	60.0349	32.5011	46.7666	44.1285	58.1003	58.1891
PE C38:6	Phospholipid	PE	58.4082	56.5764	74.2836	52.1275	72.1928	60.5513	85.6368	39.3883	42.6388	70.3099	68.7752	61.9397	45.2965	30.9283	44.1792	5.33229	33.5313	28.4944	42.1345	24.3552	58.1226	27.0109	35.498	16.1456	34.3535	19.8506	12.184	31.4963	4.10209	8.53751	10.1482	1.61264	-2.21627	-4.74774	-16.0148	-13.5422	-5.48846	-18.2813	-37.1784	-8.73185	99.8428	78.1469	25.7213	115.542	79.8126	108.815	66.0678
PE C38:7	Phospholipid	PE	3.0331	1.94871	3.04335	1.95912	2.74473	2.47529	3.23504	1.57042	1.54452	3.05101	1.91609	2.36006	1.60792	0.833447	1.19282	0.110635	0.950273	0.762395	1.0881	0.657168	1.80917	0.625961	0.694463	0.447531	1.08178	0.519721	0.315509	1.72584	0.0602987	0.711819	0.564873	-0.131475	-0.0999779	-0.18045	-0.569499	-0.593456	-0.0322397	-0.72344	-1.29459	-0.417293	3.48943	3.03659	1.259	3.76801	2.60209	3.80045	2.53985
PE C40:4	Phospholipid	PE	81.0301	72.0912	128.102	78.8996	125.387	92.68	169.63	70.3552	73.8374	96.4038	89.9058	93.1632	69.2981	16.7069	34.8539	3.20638	21.1228	11.2529	16.1862	11.6619	29.9483	12.8543	14.8758	8.17496	24.374	9.263	6.51161	117.889	56.1465	72.9435	72.5753	50.3616	58.8721	59.2138	36.9475	48.9984	65.2542	27.8291	4.60416	48.7993	111.025	101.063	34.9706	86.9299	72.3145	118.387	72.5244
PE C40:5	Phospholipid	PE	53.1485	54.6368	97.3672	49.5364	94.7352	69.947	128.916	41.4638	41.068	74.3262	52.6959	61.4338	46.4256	21.3047	40.2158	4.67885	22.4732	14.1488	23.777	15.3126	36.5223	18.6533	19.1758	11.2963	32.791	11.8079	6.83274	94.0693	45.5078	61.5055	49.4229	38.8479	57.4766	55.03	33.8774	41.7453	54.4968	22.5079	3.20795	40.534	100.906	101.111	26.013	75.5295	67.5389	88.1617	70.4388
PE C40:6	Phospholipid	PE	223.32	249.578	358.05	227.909	417.62	287.713	460.371	188.306	231.486	374.877	337.224	307.702	230.19	85.8489	153.677	16.6847	93.2947	88.9182	143.355	81.3438	184.981	78.4515	85.2982	45.5439	125.417	55.9141	33.536	91.4049	2.35789	42.2169	64.2061	23.5857	4.50114	-19.0705	-61.2526	-57.0585	-23.208	-66.6383	-140.798	-43.6495	360.818	303.043	82.8097	448.03	362.963	395.368	252.73
PE C40:7	Phospholipid	PE	20.7885	17.1426	24.8779	16.8705	24.9666	19.219	27.2388	13.4838	12.6004	23.9436	20.6298	20.4039	17.5127	6.4863	10.6362	1.1966	7.87275	5.98944	11.3245	6.67459	14.2727	5.83744	6.57459	3.8243	9.77778	4.89543	2.66694	9.68182	-0.0640384	4.3177	5.10014	-0.759693	-0.536462	-1.07664	-4.32061	-3.71749	-0.180203	-4.69949	-9.42343	-3.89097	25.7259	19.8798	9.56661	24.1516	21.2554	25.4331	18.4759
PE C40:8	Phospholipid	PE	4.21053	3.3678	4.93866	3.62165	5.10124	3.82396	5.22675	2.49033	1.97017	4.84377	3.80491	3.69115	2.90852	1.2491	2.17782	0.290687	1.52662	0.976087	1.89391	1.23318	2.94192	1.40849	1.2045	0.862717	1.97237	0.778857	0.530307	5.27919	2.59433	3.78548	2.88451	1.9965	2.89284	2.79825	2.06331	2.26794	3.14743	1.14935	0.415198	2.15829	6.54882	4.90406	2.97383	4.39461	4.15307	5.50869	4.90272
Lyso-PE C16:0	Phospholipid	PE	1.54809	0.975681	1.7016	1.37213	2.61012	1.42511	1.80709	1.67391	1.24864		1.34105	1.48412	1.3705	2.11566	2.85247	0.43835	4.25402	2.6612	1.97481	5.55587	3.20774	4.26825	2.24743	2.82258	1.57648	1.35498	1.69705	0.7772	1.37935	1.11585	0.855183	0.977227	1.41799	1.01273	0.766328	0.957241		0.62242	1.13792	1.24907	3.61863	1.57042	2.32672	3.00646	1.98329	3.32799	3.47384
Lyso-PE C18:1	Lyso-phospholipid	PE	7.41732	5.55042	6.11263	7.29281	8.96136	7.86068	6.3343	8.69017	7.5271		9.27636	8.5144	7.49478	22.3949	19.4283	5.62545	39.1415	23.6331	22.208	52.2365	27.1004	41.547	19.4479	26.0646	13.2029	12.1426	13.2829	4.15813	7.45413	12.9378	4.65807	6.22339	7.27132	6.4486	6.88776	6.91632		3.45025	9.45106	4.99033	32.693	10.6793	44.0487	24.0869	18.0943	29.2962	55.8378
Lyso-PE C18:2	Lyso-phospholipid	PE	0.26747	0.206424	0.410373	0.228351	0.527413	0.340089	0.212795	0.260855	0.264582		0.311014	0.484476	0.3262	0.650563	0.538411	0.0719784	0.746374	0.504431	0.496112	1.1228	0.599819	0.866491	0.63045	0.462192	0.345746	0.266387	0.337451	0.280207	0.351064	0.218329	0.211358	0.307952	0.300875	0.153565	0.155407	0.203612		0.123355	0.112522	0.289295	0.790821	0.262834	0.601806	0.781271	0.543714	0.78126	0.57857
Lyso-PE C20:4	Lyso-phospholipid	PE	7.83578	4.7685	7.81105	5.9964	8.33533	6.56391	7.56782	6.15749	4.70247		7.2402	7.69194	4.09265	7.4968	7.68511	1.12711	12.6732	6.60166	6.34451	13.5065	11.4768	10.4969	8.71272	5.51147	6.32883	3.51246	4.81789	3.37673	5.9915	4.76793	3.40716	2.78233	4.40242	2.6126	1.90642	3.40193		2.35221	1.29888	4.07719	17.3492	7.76741	10.6528	11.7265	6.64256	15.6578	12.1335
Lyso-PE C22:4	Lyso-phospholipid	PE	0.120249	-2.0825	-1.87571	0.138317	0.872574	0.404445	0.25594	-0.855404	-0.160832		-0.757538	0.692323	-1.08155	8.14619	10.3733	2.40582	17.6572	6.8428	5.40648	15.2288	10.558	13.6245	7.54005	7.81844	5.83442	3.98471	5.21365	4.07172	8.18177	8.85184	5.37047	3.57931	4.93102	4.85138	3.11908	5.1477		3.13624	4.41709	4.19153	34.566	13.5677	32.5942	20.7978	10.9759	33.4766	32.5414
Lyso-PE C22:5	Lyso-phospholipid	PE	1.60476	1.5618	2.71618	1.49992	3.36683	1.72235	3.09255	1.93533	1.5262		1.72922	2.21939	1.16349	5.07657	4.89724	0.495078	6.62371	3.15678	2.98983	5.89656	6.13367	6.96698	4.72675	2.5792	3.67346	2.13085	2.35572	1.98267	3.76114	2.89099	1.4649	1.49708	3.3609	2.16226	1.1562	1.80158		1.36448	0.434067	2.24095	8.4989	5.0652	3.54502	7.15373	3.18926	6.84075	5.52115
Lyso-PE C22:6	Lyso-phospholipid	PE	9.1074	9.0236	11.7101	9.26218	18.3562	10.1141	13.4633	9.16782	10.2397		13.9959	15.957	7.52416	25.975	22.3834	2.21162	35.0024	24.2134	25.1733	40.1723	41.748	38.7787	28.805	11.473	19.1585	12.2183	14.7371	5.9516	13.3581	8.27528	6.44979	9.12739	16.5866	7.12641	4.0742	7.38205		4.19137	1.34054	9.3167	39.1801	17.6996	11.3821	42.0431	21.3455	40.9868	24.8613
PE(P) 16:0/18:1	Plasmalogen	PE(P)	88.4461	94.9496	43.3275	89.462	84.9478	74.4739	92.8614	124.742	68.0234	113.873	93.0788	27.7223	90.7358	179.451	217.939	47.2382	291.049	155.586	208.988	179.893	237.446	170.778	222.929	208.459	146.575	132.276	111.816	47.3103	88.0693	255.675	77.9488	49.0491	63.9093	125.616	166.339	103.426	120.821	55.1892	279.172	47.9068	153.091	102.222	250.524	97.4817	110.618	183.637	268.573
PE(P) 16:0/20:4	Plasmalogen	PE(P)	66.0315	43.5587	90.1756	53.4062	70.7853	50.5774	77.6584	47.1572	27.5862	62.7906	42.6149	27.8207	31.8929	50.8266	57.1853	10.1406	81.5916	40.6787	41.5731	33.7774	52.6166	27.5354	59.3152	35.3509	46.3228	29.8033	25.4642	39.3504	50.2586	45.0176	32.0003	20.7129	29.9707	24.1	20.9023	23.0818	25.79	22.4914	29.204	35.8039	54.4777	78.5254	49.1744	41.1311	32.2642	59.7239	37.8642
PE(P) 16:0/22:4	Plasmalogen	PE(P)	240.672	159.452	253.728	193.488	291.476	190.262	325.424	251.032	148.756	219.618	148.969	137.507	161.245	76.3494	167.613	39.8954	222.987	97.2005	67.2766	103.282	137.991	101.847	109.944	154.424	72.1757	66.4081	53.0677	223.819	231.374	282.612	169.231	121.315	121.11	153.779	151.901	141.526	173.886	106.786	266.567	170.647	308.429	215.362	403.082	191.411	167.044	278.598	294.006
PE(P) 16:0/22:5	Plasmalogen	PE(P)	28.9019	27.5326	43.1179	26.293	49.2396	31.5516	52.7971	25.2472	19.9154	38.8354	28.1456	16.3091	21.6233	46.5525	48.1423	7.43815	59.8237	33.3691	28.3336	28.4449	33.9907	26.762	42.4735	22.1793	44.212	26.5534	16.455	35.9679	50.0952	45.6898	27.2347	23.5579	30.0611	29.3953	21.5446	21.2778	22.3892	22.3475	31.8853	31.2719	49.0523	52.6527	33.6574	50.1092	31.8279	46.2601	38.3984
PE(P) 16:0/22:6	Plasmalogen	PE(P)	122.952	136.522	189.15	117.962	209.508	137.898	194.774	102.261	89.9174	188.062	140.831	85.8895	103.204	230.077	200.055	24.6146	243.406	200.141	197.397	168.9	216.648	135.199	228.806	93.7083	193.812	136.563	94.0817	113.934	173.392	107.604	103.443	115.074	142.507	87.838	73.9942	74.7688	78.9921	63.9277	61.4526	108.606	195.401	171.428	76.6818	234.65	158.106	212.991	140.539
PE(P) 18:0/18:1	Plasmalogen	PE(P)	70.944	71.0155	55.7562	70.5502	95.5664	69.7148	96.4651	86.1613	64.856	93.0854	107.011	35.8713	73.21	160.433	155.411	28.3075	185.201	123.268	133.983	132.273	142.352	146.871	138.077	115.063	134.216	103.321	81.0108	44.9799	71.8651	144.606	64.075	58.744	65.1966	94.3918	118.028	69.4963	69.3038	50.4227	166.81	46.6694	96.9046	76.8373	104.826	104.509	102.665	101.693	187.577
PE(P) 18:0/20:4	Plasmalogen	PE(P)	479.454	294.834	805.886	377.876	569.767	388.692	706.313	343.021	278.248	433.497	409.23	366.736	267.455	188.026	230.923	33.7311	316.09	165.368	142.973	151.806	232.008	167.328	214.115	130.219	210.563	126.003	95.9249	324.504	317.785	218.708	204.947	190.233	192.411	157.955	126.075	162.136	166.851	173.96	85.6925	274.019	391.891	365.185	149.313	304.584	252.139	326.779	236.188
PE(P) 18:0/22:4	Plasmalogen	PE(P)	438.227	328.069	707.768	410.882	676.974	431.537	801.506	437.817	369.582	462.219	409.843	379.196	318.085	172.485	269.549	40.6895	331.511	165.963	119.609	152.974	224.262	175.172	193.988	154.935	176.295	114.55	93.8976	508.237	511.283	408.063	373.002	326.373	290.268	316.614	257.405	278.413	286.128	262.167	231.458	409.673	574.86	506.394	294.708	483.498	382.793	508.167	456.639
PE(P) 18:0/22:5	Plasmalogen	PE(P)	90.6085	78.0896	178.109	78.7339	160.974	103.676	200.095	74.8263	80.6758	111.164	93.5571	86.1511	70.0556	121.544	127.423	17.7539	156.901	83.323	78.7462	78.1159	114.455	93.6253	110.764	60.0536	122.831	76.037	41.6698	156.426	153.092	107.428	80.3863	101.513	91.5408	99.4822	63.0533	76.0746	67.7857	80.6875	29.4707	116.136	159.811	174.954	44.9561	163.553	114.615	118.669	104.606
PE(P) 18:0/22:6	Plasmalogen	PE(P)	544.752	534.344	947.511	495.693	977.902	612.855	974.397	457.83	525.999	763.905	731.484	602.46	478.712	718.063	668.356	92.7725	905.194	692.876	670.367	583.205	897.598	611.255	725.135	346.806	644.517	506.753	290.572	620.06	667.959	391.922	408.166	616.175	558.119	414.408	317.996	366.366	353.133	295.32	126.276	557.29	858.771	743.926	216.913	1059.72	813.082	784.066	601.181
PE(P) 18:1/16:0	Plasmalogen	PE(P)	42.4345	49.1066	25.1165	42.5611	51.5204	33.5869	45.5923	60.7921	27.3904	57.9923	45.857	19.9753	52.4516	19.3618	67.9886	11.7096	56.5275	31.9063	29.6447	47.504	36.1859	42.6461	37.7735	61.2962	21.8993	24.3822	26.5653	25.3081	41.7197	74.7334	36.8709	19.2129	34.7697	55.8946	54.5541	42.8279	54.9615	27.106	106.153	32.1916	63.2688	40.5384	60.6347	37.7389	38.0242	60.9838	80.4296
PE(P) 18:1/18:1	Plasmalogen	PE(P)	246.42	292.269	108.872	280.032	315.703	233.113	236.43	332.884	199.238	350.238	302.425	96.934	298.611	219.811	483.933	127.142	496.399	320.46	346.302	408.004	373.204	489.385	321.812	539.176	223.441	209.724	178.506	132.953	214.64	815.583	166.868	175.597	176.861	434.074	629.387	271.075	394.74	143.831		116.088	536.135	294.287	969.141	404.563	495.088	504.521	1278.11
PE(P) 18:1/20:4	Plasmalogen	PE(P)	213.035	180.452	197.679	161.591	231.106	158.361	247.174	172.663	100.306	244.206	173.53	92.3421	147.793	71.9667	180.29	36.4952	178.714	97.7889	82.8102	112.889	114.322	104.108	103.301	130.857	101.325	53.4773	52.6782	89.4614	142.941	189.277	92.627	74.8236	90.2014	120.998	109.999	93.1218	120.132	80.9731	222.627	78.0466	203.13	166.323	263.222	162.078	147.787	185.592	234.762
PE(P) 18:1/22:4	Plasmalogen	PE(P)	155.602	139.843	99.1444	145.699	199.536	128.563	193.539	203.002	109.808	181.573	122.588	96.0099	152.128	40.255	173.722	49.4402	167.915	85.1904	63.693	129.243	130.397	159.368	79.5457	180.975	47.2869	54.0027	43.7021	106.288	124.348	284.08	94.4832	79.9365	71.1842	167.369	179.505	115.88	167.519	64.7131	354.601	84.8286	269.882	153.166	461.374	149.325	162.657	188.901	404.675
PE(P) 18:1/22:5	Plasmalogen	PE(P)	18.2451	16.2405	22.0106	14.4786	25.5255	17.579	32.2741	15.6611	13.3694	24.8106	21.0781	15.1988	16.7506	11.2287	16.7248	4.19544	23.4903	12.8696	10.8484	15.8534	14.098	15.3881	13.3273	13.6399	11.5552	9.16571	4.85277	24.4084	23.6627	29.6724	13.0095	19.2632	17.7795	20.0335	15.4319	15.1659	16.6675	12.0163	22.0942	16.8714	33.3156	26.9352	30.6525	29.9512	26.0656	23.9063	34.8005
PE(P) 18:1/22:6	Plasmalogen	PE(P)	96.0888	81.4093	109.924	64.394	126.67	89.6524	138.782	71.2108	69.9169	130.703	112.455	102.002	85.0401	-7.9263	-3.49043	-39.1542	31.3567	-3.78238	2.41892	-9.47137	10.4227	-3.5719	-3.46804	-29.1386	-7.34566	-17.768	-39.3702	18.618	28.4201	5.62043	-0.887692	7.45935	2.17722	-18.3609	-23.4171	-20.8644	-21.01	-20.7029	-25.8827	-9.30883	119.624	92.4842	63.7918	127.151	106.636	105.676	94.321
Lyso-PE(P) C16:0	Lyso-plasmalogen	PE(P)	1.46348	1.55098	1.51615	1.15019	3.08167	2.08601	2.5966	1.48443	1.06933	1.24408	2.03526	1.9799	1.53175	5.19152	2.37114	0.370231	6.47855	4.8609	6.06918	8.54743	2.83967	2.03446	3.0135	3.59976	2.46211	3.1312	1.37077	1.20711	0.894159	0.971241	0.508388	1.093	0.751032	0.59482	0.721894	0.780169	0.592866	0.479751	1.45835	0.911415	1.04848	0.816708	0.875125	1.33143	1.44394	0.906503	1.20217
Lyso-PE(P) C18:0	Lyso-plasmalogen	PE(P)	4.80523	6.00007	8.48738	4.05273	13.7879	6.2186	12.4956	5.26929	4.62941	3.78154	6.80101	8.88567	4.14372	10.9228	6.16031	0.692195	12.977	9.72841	10.3662	13.8984	6.59457	4.68044	5.88621	5.30274	6.23365	6.77763	2.62595	3.9406	4.23897	2.3954	2.60009	4.02191	3.00684	2.45465	2.05561	2.39913	1.5602	1.97967	2.27518	3.86378	3.20094	3.21158	1.03341	5.51048	5.40792	4.21784	3.15896
Lyso-PE(P) C18:1	Lyso-plasmalogen	PE(P)	1.70836	1.49758	1.32615	1.11261	3.20093	1.98032	2.40365	1.53823	1.43161	1.77877	2.18733	2.20189	2.0622	1.24132	2.0465	0.363794	2.97951	2.30484	2.02262	3.90322	1.89941	1.88657	1.49512	2.86157	0.788453	0.97825	0.762903	1.32905	1.26269	1.98484	0.756914	1.5636	1.15656	1.27821	1.60499	1.15406	1.15023	0.803136		1.08768	1.92748	1.10294	2.38177	1.86646	2.2634	1.8491	3.17233
[truncated: 60 more columns]

## Sheet: Fig_02AB
Scores					Loadings
Class	Region	M13.t[1]	M13.t[2]		Primary ID	SuperClass	Class	M13.p[1]	M13.p[2]
Control	CA	5.94343	1.83098		Ceramide d18:1/16:0	Ceramide	Ceramide	0.048363	0.0169615
Control	CA	2.56928	1.74792		Ceramide d18:1/16:1	Ceramide	Ceramide	0.0603703	-0.0764336
Control	CA	11.7336	6.98975		Ceramide d18:1/18:0	Ceramide	Ceramide	0.0381632	-0.0676877
Control	CA	1.94986	-0.224437		Ceramide d18:1/18:1	Ceramide	Ceramide	0.0988764	0.0619434
Control	CA	14.8407	4.8632		Ceramide d18:1/20:0	Ceramide	Ceramide	0.0367516	0.00371255
Control	CA	4.38307	1.10107		Ceramide d18:1/22:0	Ceramide	Ceramide	0.0280548	-0.154213
Control	CA	16.0291	11.0514		Ceramide d18:1/22:1	Ceramide	Ceramide	0.0441532	-0.174856
Control	CA	1.42324	-2.64093		Ceramide d18:1/24:0	Ceramide	Ceramide	0.0286199	-0.199506
Control	CA	-1.03993	1.31549		Ceramide d18:1/24:1	Ceramide	Ceramide	0.0139698	-0.192501
Control	CA	14.0816	0.375175		Ceramide d18:1/16:0-OH	Ceramide	Ceramide	0.0396909	0.0040633
Control	CA	5.00898	3.38394		Ceramide d18:1/18:0-OH	Ceramide	Ceramide	0.059466	0.0761648
Control	CA	1.50899	3.93157		Ceramide d18:1/24:0-OH	Ceramide	Ceramide	0.048244	-0.146292
Control	CA	2.12273	4.48112		Ceramide d18:1/24:1-OH	Ceramide	Ceramide	0.0440716	-0.150238
PD	CA	15.488	8.60092		GM3 d18:1/18:0	Ganglioside	GM3	0.0334352	0.141514
PD	CA	3.31456	1.6165		GM2 d18:1/16:0	Ganglioside	GM2	0.0160389	0.106433
PD	CA	8.57481	5.93775		GM2 d18:1/18:0	Ganglioside	GM2	0.0205099	0.151212
PD	CA	12.6209	6.42658		GM2 d18:1/18:1	Ganglioside	GM2	0.0440223	0.115756
PD	CA	4.16801	-1.75117		GM1 d18:1/16:0	Ganglioside	GM1	0.0126437	0.139923
Control	CBM	-2.29947	5.70524		GM1 d18:1/18:0	Ganglioside	GM1	-0.0129914	0.146098
Control	CBM	-0.793269	0.514545		GM1 d18:1/18:1	Ganglioside	GM1	0.0218447	0.125625
Control	CBM	-15.7085	1.37074		GM1 d18:1/24:1	Ganglioside	GM1	0.0342723	0.111018
Control	CBM	3.6803	2.36461		Lyso-sphingomyelin 18:1	Lyso-sphingomyelin	Lyso-sphingomyelin	0.0744833	-0.0369312
Control	CBM	-3.44741	3.64046		Lyso-509	Lyso-sphingomyelin	Lyso-sphingomyelin	0.0996361	0.0219235
Control	CBM	-4.15368	1.17059		Sphingomyelin d18:1/18:2	Sphingomyelin	Sphingomyelin	0.0971538	0.0637381
Control	CBM	-1.60627	2.28156		HexSph -28	Lyso-n-HexSphingolipid	HexSph	0.000449768	0.0666777
PD	CBM	4.21749	5.41723		HexSph d18:1 (quant)	Lyso-n-HexSphingolipid	HexSph	-0.0123579	-0.108457
PD	CBM	-2.89456	4.43096		HexCer d18:1/16:1	n-HexSphingolipid	HexCer	0.0983347	-0.0988775
PD	CBM	0.330249	4.83008		HexCer d18:1/16:0	n-HexSphingolipid	HexCer	0.0620153	-0.138846
PD	CBM	-2.20851	6.48462		HexCer d18:1/18:1	n-HexSphingolipid	HexCer	0.0564159	-0.144574
PD	CBM	-4.50496	5.94587		HexCer d18:1/24:1	n-HexSphingolipid	HexCer	0.0689615	-0.0848793
PD	CBM	-1.22265	4.59788		HexCer d18:1/24:0	n-HexSphingolipid	HexCer	0.0664986	-0.0801335
PD	CBM	-1.9692	2.9074		HexCer d18:1/24:1-OH	n-HexSphingolipid	HexCer	0.0505866	-0.0120572
PD	CBM	-2.59693	2.30214		HexCer d18:1/24:0-OH	n-HexSphingolipid	HexCer	0.0677784	0.00645647
Control	CBM	0.703556	2.14179		HexCer d18:1/26:1	n-HexSphingolipid	HexCer	0.0800093	-0.0661087
PD	CBM	-1.70309	2.42404		HexCer d18:1/26:0	n-HexSphingolipid	HexCer	0.074251	-0.00920616
PD	CBM	-0.873533	0.943848		Hex2Sph d18:1	Lyso-n-HexSphingolipid	Hex2Sph	-0.0330066	-0.0184057
PD	CBM	-5.72383	-3.67719		Hex2Cer d18:1/16:0	n-HexSphingolipid	Hex2Cer	0.0623435	0.0286196
Control	CBM	-3.2678	-2.67287		Hex2Cer d18:1/18:0	n-HexSphingolipid	Hex2Cer	0.0213487	0.0600439
PD	CBM	-2.24991	3.25106		Hex2Cer d18:1/24:1	n-HexSphingolipid	Hex2Cer	0.014405	0.0696131
PD	CBM	-1.42156	-0.00683979		Hex2Cer d18:1/24:0	n-HexSphingolipid	Hex2Cer	0.0338968	0.0773443
PD	CBM	-0.434589	4.63807		Gb4Cer d18:1/16:0	n-HexSphingolipid	Gb4	0.063488	0.126275
PD	CBM	-1.21728	3.16436		Gb3Sph d18:1	Lyso-n-HexSphingolipid	Gb3Sph	-0.0189367	0.0214148
PD	CBM	-2.96198	2.41633		Gb3Cer d18:1/16:0	n-HexSphingolipid	Gb3	0.068948	0.092825
Control	CBM	-2.45386	3.63336		LPE(P) 16:0	Lyso-plasmalogen	PE(P)	0.0104839	0.0402338
Control	CBM	-7.99088	-2.27591		LPE 16:0	Phospholipid	PE	0.0556192	-0.0494002
Control	CBM	-1.80269	3.81798		LPE(P) 18:1	Lyso-plasmalogen	PE(P)	0.0617934	-0.0718261
Control	CBM	-8.76937	2.13867		LPE(P) 18:0	Lyso-plasmalogen	PE(P)	0.0515672	0.0945799
Control	CBM	-10.5127	1.31339		LPE 18:2	Lyso-phospholipid	PE	0.0528129	-0.0606178
Control	CiC	-1.41719	0.871113		LPE 18:1	Lyso-phospholipid	PE	0.0449705	-0.0889173
Control	CiC	-1.15023	0.130408		LPC 16:0	Lyso-phospholipid	PC	0.0720271	0.0935139
Control	CiC	-1.85418	-5.76964		LPE 20:4	Lyso-phospholipid	PE	0.0729757	-0.0762834
Control	CiC	-5.78854	0.13401		LPC 18:2	Lyso-phospholipid	PC	0.0840043	0.0169097
Control	CiC	-4.70948	3.12496		LPC 18:1	Lyso-phospholipid	PC	0.104165	0.0152355
Control	CiC	-4.03203	-0.64629		LPC 18:0	Lyso-phospholipid	PC	0.11451	0.0764208
Control	CiC	-4.74538	-1.01917		LPE 22:6	Lyso-phospholipid	PE	0.0538372	-0.0379164
PD	CiC	-7.09803	2.47973		LPE 22:5	Lyso-phospholipid	PE	0.0639623	-0.0620221
PD	CiC	-0.384224	3.09052		LPE 22:4	Lyso-phospholipid	PE	0.0219033	-0.0493219
PD	CiC	-4.95732	1.54622		LPC 20:4	Lyso-phospholipid	PC	0.0750911	0.0510515
PD	CiC	-3.55352	3.08905		LPC 22:6	Lyso-phospholipid	PC	0.0641934	0.0551591
PD	CiC	-7.02151	0.0650597		LPC 22:4	Lyso-phospholipid	PC	0.103136	0.0134004
PD	CiC	-3.8016	2.48283		PE 34:2	Phospholipid	PE	0.0710638	-0.0343141
PD	CiC	-3.98185	-4.85107		PE 34:1	Phospholipid	PE	0.127049	-0.0183161
PD	CiC	-2.22441	4.10285		PE 36:5	Phospholipid	PE	0.133376	-0.0198582
PD	CiC	-2.69774	-2.16949		PE 36:4	Phospholipid	PE	0.112663	0.0181222
PD	CiC	-1.99843	-2.83821		PE 36:3	Phospholipid	PE	0.122626	-0.0558299
PD	CiC	-4.61042	0.862298		PE 36:2	Phospholipid	PE	0.0741376	-0.134218
Control	CiC	-6.67702	-5.0477		PE 36:1	Phospholipid	PE	0.0945349	-0.0642316
Control	CiC	-7.00854	-4.21234		PE(P) 18:0/20:4	Plasmalogen	PE(P)	0.14053	0.0807342
Control	CiC	-4.68057	-4.87328		PE(P) 16:0/22:4	Plasmalogen	PE(P)	0.108694	-0.131932
Control	CiC	-9.8506	0.364806		PE 38:7	Phospholipid	PE	0.149225	0.0109545
Control	CiC	-8.94797	-6.7398		PE 38:6	Phospholipid	PE	0.134999	0.0181272
Control	CiC	-5.09256	1.02618		PE 38:5	Phospholipid	PE	0.135984	-0.0377836
Control	FrC	7.12662	-2.66565		PE 38:4	Phospholipid	PE	0.140091	0.0287979
Control	FrC	4.15022	2.37628		PE(P) 18:1/22:6	Plasmalogen	PE(P)	0.131221	0.00264108
Control	FrC	-1.93969	-10.5805		PE(P) 18:0/22:6	Plasmalogen	PE(P)	0.122982	0.0885558
Control	FrC	6.69113	1.53901		PE(P) 18:1/22:5	Plasmalogen	PE(P)	0.112177	-0.113865
Control	FrC	1.30981	1.49549		PE(P) 18:0/22:5	Plasmalogen	PE(P)	0.131332	0.0605342
PD	FrC	0.504613	4.46499		PE(P) 18:1/22:4	Plasmalogen	PE(P)	0.0678963	-0.151213
PD	FrC	6.12894	0.981703		PE(P) 18:0/22:4	Plasmalogen	PE(P)	0.141	-0.00206131
PD	FrC	1.87297	4.78496		PE 40:8	Phospholipid	PE	0.143854	-0.0187732
PD	FrC	6.16271	1.46047		PE 40:7	Phospholipid	PE	0.147666	0.0230506
PD	FrC	5.12734	1.93339		PE 40:6	Phospholipid	PE	0.140671	0.0307366
PD	FrC	-0.275181	2.13363		PE 40:5	Phospholipid	PE	0.134321	0.0146056
Control	FrC	7.03939	-1.18643		PE 40:4	Phospholipid	PE	0.13101	0.0236837
PD	FrC	4.93792	-6.45155		PE(P) 16:0/18:1	Plasmalogen	PE(P)	0.0211939	-0.130216
PD	FrC	6.13947	-1.05207		PE(P) 16:0/20:4	Plasmalogen	PE(P)	0.124582	0.00971736
Control	FrC	3.9808	-7.1847		PE(P) 18:1/18:1	Plasmalogen	PE(P)	0.0508865	-0.155151
PD	FrC	5.33505	-4.94102		PE(P) 18:0/18:1	Plasmalogen	PE(P)	0.0492899	-0.0932057
PD	FrC	7.55468	2.7579		PE(P) 16:0/22:6	Plasmalogen	PE(P)	0.0975432	0.0788536
PD	FrC	6.81389	3.15478		PE(P) 18:1/20:4	Plasmalogen	PE(P)	0.111834	-0.0983688
PD	FrC	7.09015	4.72146		PE(P) 16:0/22:5	Plasmalogen	PE(P)	0.11617	-0.0363442
PD	FrC	3.24164	-0.281079		PC 34:2	Phospholipid	PC	0.136196	-0.0308246
Control	FrC	6.39902	-5.80482		PC 36:5	Phospholipid	PC	0.134355	0.0329346
Control	FrC	4.54826	-4.85904		PC 36:4	Phospholipid	PC	0.141646	0.06411
Control	FrC	10.6193	0.438665		PC 36:2	Phospholipid	PC	0.111769	-0.0927488
Control	FrC	-0.285077	1.25269		PC 36:1	Phospholipid	PC	0.154042	-0.0295356
Control	FrC	-7.9849	-2.1817		PC 38:7	Phospholipid	PC	0.0556794	0.120612
Control	PHp	9.17151	-10.2168		PC 38:6	Phospholipid	PC	0.131852	0.0807422
Control	PHp	8.15811	-23.656		PC 38:5	Phospholipid	PC	0.151839	0.0478289
Control	PHp	6.33008	-2.43676		PC 38:4	Phospholipid	PC	0.153095	0.0487513
Control	PHp	2.01618	0.938928		PC 40:8	Phospholipid	PC	0.134474	0.0604956
Control	PHp	7.27814	-8.89262		PC 40:7	Phospholipid	PC	0.120897	0.107024
Control	PHp	4.20308	-0.28988		PC 40:6	Phospholipid	PC	0.124579	0.100576
Control	PHp	3.05163	-4.83363		PC 40:5	Phospholipid	PC	0.142055	0.0660735
Control	PHp	-0.404521	-8.5415		PC 40:4	Phospholipid	PC	0.118446	0.0473796
Control	PHp	1.08965	-4.88877		Ceramide d18:1/20:1	Ceramide	Ceramide	0.0562578	-0.125259
Control	PHp	6.33271	-3.20404		Ceramide d18:1/20:4	Ceramide	Ceramide	0.0165544	0.0370035
PD	PHp	2.67844	-0.757354		Ceramide d18:1/20:5	Ceramide	Ceramide	0.0136003	0.0585848
PD	PHp	5.10039	-2.32416		Ceramide d18:1/22:5	Ceramide	Ceramide	-0.0051628	0.0470754
PD	PHp	6.12465	-8.6339		Ceramide d18:1/22:6	Ceramide	Ceramide	0.0563867	-0.0192416
PD	PHp	9.68631	-9.3948		Ceramide d18:1/24:2	Ceramide	Ceramide	0.0175951	-0.148085
Control	PtC	-0.574237	0.135131		Ceramide d18:1/24:6	Ceramide	Ceramide	0.01798	-0.0746021
Control	PtC	-2.31717	-4.01249		Ceramide d18:1/26:5	Ceramide	Ceramide	0.00678546	-0.0725393
Control	PtC	-7.79425	-4.16662		Ceramide d18:1/26:6	Ceramide	Ceramide	0.0498968	-0.145026
Control	PtC	0.298527	0.403672		Ceramide d18:1/22:1-OH	Ceramide	Ceramide	0.0386849	-0.161399
Control	PtC	-1.23736	2.69646		GM2 d18:1/20:0	Ganglioside	GM2	0.0292265	0.0918811
Control	PtC	-0.746172	4.23585		GM1 d18:1/20:0	Ganglioside	GM1	-0.000975741	0.11734
Control	PtC	-5.14632	3.04728		GM1 d18:1/20:1	Ganglioside	GM1	0.0296877	0.110258
Control	PtC	-0.710837	-0.9511		GM1 d18:1/22:0	Ganglioside	GM1	0.000237637	0.112604
Control	PtC	-0.507222	0.497438		NANA	NANA	NANA	0.0994501	0.0292479
PD	PtC	-5.34787	2.17648		Lyso-sphingomyelin 16:1	Lyso-sphingomyelin	Lyso-sphingomyelin	0.119856	-0.010158
PD	PtC	-0.827517	4.94601		SM C34:2	Sphingomyelin	Sphingomyelin	0.131929	0.0171437
PD	PtC	-2.73495	3.50977		SM C34:3	Sphingomyelin	Sphingomyelin	0.0779844	0.113378
PD	PtC	-3.08201	3.52837		HexCer d18:1/18:0	n-HexSphingolipid	HexCer	0.0115017	-0.127352
PD	PtC	-8.81187	5.62795		HexCer d18:1/18:0-OH	n-HexSphingolipid	HexCer	0.0747219	-0.0390621
PD	PtC	-1.81116	3.08692		HexCer d18:1/20:0-OH	n-HexSphingolipid	HexCer	0.0762577	-0.0539027
PD	PtC	-2.86609	6.12168		HexCer d18:1/22:0-OH	n-HexSphingolipid	HexCer	0.0726435	-0.0810512
Control	PtC	4.50474	1.93503		HexCer d18:1/24:2-OH	n-HexSphingolipid	HexCer	0.0900276	-0.047243
Control	PtC	-3.04244	-0.674175		HexCer d18:1/26:1-OH	n-HexSphingolipid	HexCer	0.090564	0.00790305
Control	PtC	0.0707402	-2.84689		HexCer d18:1/26:0-OH	n-HexSphingolipid	HexCer	0.0885967	0.00657949
Control	PtC	0.698015	-0.805814		Hex2Cer d18:1/24:2-OH	n-HexSphingolipid	Hex2Cer	0.0465297	0.082899
Control	PtC	-2.55279	-3.427		Hex2Cer d18:1/24:1-OH	n-HexSphingolipid	Hex2Cer	0.0559924	0.0965139
Control	PtC	-4.77561	2.42133		Gb3Cer d18:1/18:0	n-HexSphingolipid	Gb3	0.0178738	-0.00937729
Control	PU	-4.91563	0.392208		LPC 22:5	Lyso-phospholipid	PC	0.081926	0.0156663
Control	PU	-5.05966	-0.837907		PE(P) 18:1/16:0	Plasmalogen	PE(P)	0.0648682	-0.13484
Control	PU	-4.96946	0.638508
Control	PU	-4.72627	-6.07512
Control	PU	0.4003	4.00599
Control	PU	-1.44207	-0.903144
PD	PU	-5.58568	5.69627
PD	PU	-0.581183	5.15465
PD	PU	0.810426	5.99834
PD	PU	-6.73508	5.50296
Control	PU	3.16164	2.27998
PD	PU	-5.55538	0.56629
Control	PU	1.3449	-0.442839
PD	PU	6.56702	2.64619
PD	PU	5.87274	0.585862
PD	PU	0.436622	9.10835
PD	PU	9.17885	4.71748
PD	PU	4.04411	-1.68917
Control	PU	-4.91216	1.87503
Control	PU	0.481128	2.9844
Control	PU	-2.06344	3.53547
Control	PU	-7.00644	-0.276169
Control	PU	-3.85435	6.08413
Control	TCtx	-6.46081	-15.631
Control	TCtx	-5.41641	-5.81265
Control	TCtx	1.10107	-2.54642
Control	TCtx	1.37463	-10.1158
Control	TCtx	2.17692	-1.55569
Control	TCtx	1.07139	-0.795403
Control	TCtx	1.25213	-1.92486
Control	TCtx	-0.729905	-3.21434
Control	TCtx	2.03948	4.00699
PD	TCtx	-0.122766	2.88899
PD	TCtx	-1.51973	2.45363
PD	TCtx	-1.84662	0.746757
PD	TCtx	0.364392	-3.60802
PD	TCtx	1.742	-3.46854
PD	TCtx	1.25637	-0.816748
PD	TCtx	2.58215	-4.34937
PD	TCtx	-0.224343	-0.765532
Control	TCtx	-3.594	-5.75037
PD	TCtx	1.82773	-1.98306
PD	TCtx	3.40119	-5.92197
PD	TCtx	0.166671	-8.5241
Control	TCtx	-4.52107	-1.79132
Control	TCtx	5.27721	-8.41553
Control	TCtx	-0.697064	-7.61622
Control	TCtx	0.358295	-7.42158
Control	TCtx	-4.57771	-2.79784
Control	TCtx	-0.863408	-7.18139
PD	CA	5.75222	2.21096
PD	CA	4.44744	-1.61404
PD	CA	-4.80015	1.79216
PD	CA	-2.09812	-1.65927
PD	CA	-7.15753	-0.532996
PD	CA	-3.03367	-1.82993
PD	CA	-0.632476	0.989561
PD	CA	-2.25124	2.83476
PD	CA	6.15252	1.10738
PD	CA	-2.62377	1.04883
PD	FrC	1.70394	-3.58166
PD	FrC	5.82407	-0.545588
PD	FrC	-3.12682	-0.695155
PD	FrC	3.65589	-1.38668
PD	FrC	-1.06232	-3.80982
PD	FrC	2.5172	-4.36403
PD	FrC	5.75579	1.11495
PD	FrC	5.72519	1.68472
PD	FrC	1.83661	-0.100037
PD	FrC	0.1788	-2.83926
PD	PtC	7.75366	-4.18407
PD	PtC	-1.94619	-1.28294
PD	PtC	0.0477134	-1.88872
PD	PtC	-7.41536	0.409038
PD	PtC	-0.0120623	-3.07228
PD	PtC	2.74679	-2.2661
PD	PtC	1.86966	0.125979
PD	PtC	-10.5029	-3.51576
PD	PtC	2.70126	0.616702
PD	PtC	2.07212	-4.24172
PD	PU	2.57208	4.96731
PD	PU	1.3675	2.3657
PD	PU	-2.93553	3.97656
PD	PU	-6.89559	-0.801375
PD	PU	3.30396	5.46012
PD	PU	-8.95546	2.64267
PD	PU	-10.9275	3.96688
PD	PU	-10.9494	4.62351
PD	PU	1.06536	3.10841
PD	PU	-5.46846	-0.531036

## Sheet: Fig_02CD
Scores						Loadings
Class	Region	Subcortical brain structures	M13.t[3]	M13.t[4]		Primary ID	SuperClass	Class	M13.p[3]	M13.p[4]
Control	CA	Basal ganglia	-3.80499	-4.1152		Ceramide d18:1/16:0	Ceramide	Ceramide	0.0228061	-0.12111
Control	CA	Basal ganglia	-3.44876	-2.45969		Ceramide d18:1/16:1	Ceramide	Ceramide	-0.0345038	-0.0552601
Control	CA	Basal ganglia	0.943334	-4.123		Ceramide d18:1/18:0	Ceramide	Ceramide	0.0714978	-0.0575043
Control	CA	Basal ganglia	-1.31595	-2.98583		Ceramide d18:1/18:1	Ceramide	Ceramide	-0.00946883	-0.0665472
Control	CA	Basal ganglia	-4.40255	-0.337848		Ceramide d18:1/20:0	Ceramide	Ceramide	0.0341761	0.0530423
Control	CA	Basal ganglia	-2.36655	-2.6088		Ceramide d18:1/22:0	Ceramide	Ceramide	0.00827005	-0.0218662
Control	CA	Basal ganglia	-5.99263	-6.24017		Ceramide d18:1/22:1	Ceramide	Ceramide	-0.0564216	-0.00118711
Control	CA	Basal ganglia	-5.9483	-2.43251		Ceramide d18:1/24:0	Ceramide	Ceramide	-0.0240209	-0.0805558
Control	CA	Basal ganglia	-3.84379	-2.39215		Ceramide d18:1/24:1	Ceramide	Ceramide	-0.0412821	-0.0164254
Control	CA	Basal ganglia	2.05676	4.32887		Ceramide d18:1/16:0-OH	Ceramide	Ceramide	0.000616418	0.0712651
Control	CA	Basal ganglia	-4.21645	-3.8227		Ceramide d18:1/18:0-OH	Ceramide	Ceramide	0.0436233	-0.0557524
Control	CA	Basal ganglia	-2.46853	-2.70356		Ceramide d18:1/24:0-OH	Ceramide	Ceramide	0.0409401	-0.0600991
Control	CA	Basal ganglia	-10.5802	-5.21609		Ceramide d18:1/24:1-OH	Ceramide	Ceramide	0.021358	-0.0503873
PD	CA	Basal ganglia	-2.38778	-2.32358		GM3 d18:1/18:0	Ganglioside	GM3	-0.0785639	0.0203469
PD	CA	Basal ganglia	-1.95467	-2.48559		GM2 d18:1/16:0	Ganglioside	GM2	-0.1362	0.0290321
PD	CA	Basal ganglia	-3.31986	-2.15708		GM2 d18:1/18:0	Ganglioside	GM2	-0.123988	-0.0436215
PD	CA	Basal ganglia	-3.8719	-2.74438		GM2 d18:1/18:1	Ganglioside	GM2	-0.103762	-0.0517546
PD	CA	Basal ganglia	-1.0626	1.2834		GM1 d18:1/16:0	Ganglioside	GM1	-0.133834	-0.0239347
Control	CBM	Cerebellum	-3.02667	5.08888		GM1 d18:1/18:0	Ganglioside	GM1	-0.109928	-0.0770873
Control	CBM	Cerebellum	0.122232	3.99301		GM1 d18:1/18:1	Ganglioside	GM1	-0.105724	-0.0840758
Control	CBM	Cerebellum	-2.32982	-0.102364		GM1 d18:1/24:1	Ganglioside	GM1	-0.10594	-0.0856081
Control	CBM	Cerebellum	-2.49949	7.84584		Lyso-sphingomyelin 18:1	Lyso-sphingomyelin	Lyso-sphingomyelin	-0.105464	0.109685
Control	CBM	Cerebellum	-3.95965	5.82929		Lyso-509	Lyso-sphingomyelin	Lyso-sphingomyelin	-0.13396	0.0454966
Control	CBM	Cerebellum	0.242888	5.35695		Sphingomyelin d18:1/18:2	Sphingomyelin	Sphingomyelin	-0.0358668	0.0624216
Control	CBM	Cerebellum	-3.67356	8.71921		HexSph -28	Lyso-n-HexSphingolipid	HexSph	-0.0826993	0.136472
PD	CBM	Cerebellum	2.13879	11.0521		HexSph d18:1 (quant)	Lyso-n-HexSphingolipid	HexSph	-0.0245162	0.0648128
PD	CBM	Cerebellum	-1.30795	6.53661		HexCer d18:1/16:1	n-HexSphingolipid	HexCer	-0.118911	0.0111564
PD	CBM	Cerebellum	-0.0524426	7.88942		HexCer d18:1/16:0	n-HexSphingolipid	HexCer	-0.138948	0.0277951
PD	CBM	Cerebellum	-3.89935	7.10131		HexCer d18:1/18:1	n-HexSphingolipid	HexCer	-0.142199	0.0174516
PD	CBM	Cerebellum	-1.11418	6.55152		HexCer d18:1/24:1	n-HexSphingolipid	HexCer	-0.163342	0.0166452
PD	CBM	Cerebellum	-0.951812	8.93552		HexCer d18:1/24:0	n-HexSphingolipid	HexCer	-0.178491	0.0541308
PD	CBM	Cerebellum	-1.61799	7.08588		HexCer d18:1/24:1-OH	n-HexSphingolipid	HexCer	-0.17441	0.00976666
PD	CBM	Cerebellum	-4.42318	7.20584		HexCer d18:1/24:0-OH	n-HexSphingolipid	HexCer	-0.194896	0.00215307
Control	CBM	Cerebellum	0.575445	7.08359		HexCer d18:1/26:1	n-HexSphingolipid	HexCer	-0.173226	0.0560734
PD	CBM	Cerebellum	-5.31396	9.28003		HexCer d18:1/26:0	n-HexSphingolipid	HexCer	-0.177716	0.0200677
PD	CBM	Cerebellum	-4.02702	5.81012		Hex2Sph d18:1	Lyso-n-HexSphingolipid	Hex2Sph	-0.0380959	0.205807
PD	CBM	Cerebellum	1.1309	3.1924		Hex2Cer d18:1/16:0	n-HexSphingolipid	Hex2Cer	-0.0529827	0.00150127
Control	CBM	Cerebellum	0.332075	5.80919		Hex2Cer d18:1/18:0	n-HexSphingolipid	Hex2Cer	-0.136161	-0.0473634
PD	CBM	Cerebellum	-2.09773	6.49614		Hex2Cer d18:1/24:1	n-HexSphingolipid	Hex2Cer	-0.123699	-0.0847296
PD	CBM	Cerebellum	-2.67424	5.42855		Hex2Cer d18:1/24:0	n-HexSphingolipid	Hex2Cer	-0.12576	-0.0873458
PD	CBM	Cerebellum	-0.862343	7.59607		Gb4Cer d18:1/16:0	n-HexSphingolipid	Gb4	-0.110267	-0.0292385
PD	CBM	Cerebellum	-2.86657	7.81203		Gb3Sph d18:1	Lyso-n-HexSphingolipid	Gb3Sph	0.0230711	0.160284
PD	CBM	Cerebellum	0.155761	3.42299		Gb3Cer d18:1/16:0	n-HexSphingolipid	Gb3	-0.0978042	-0.0582606
Control	CBM	Cerebellum	-1.80532	6.47546		LPE(P) 16:0	Lyso-plasmalogen	PE(P)	-0.0607417	0.153831
Control	CBM	Cerebellum	-2.91207	3.30561		LPE 16:0	Phospholipid	PE	0.0122009	0.127816
Control	CBM	Cerebellum	-1.45574	3.84752		LPE(P) 18:1	Lyso-plasmalogen	PE(P)	-0.0656305	0.0981891
Control	CBM	Cerebellum	-2.00208	2.4708		LPE(P) 18:0	Lyso-plasmalogen	PE(P)	-0.0752515	0.112361
Control	CBM	Cerebellum	-2.46682	2.91635		LPE 18:2	Lyso-phospholipid	PE	0.0585192	0.162656
Control	CiC	Limbic system	0.843017	-6.08366		LPE 18:1	Lyso-phospholipid	PE	0.00682079	0.152875
Control	CiC	Limbic system	1.26608	-2.02663		LPC 16:0	Lyso-phospholipid	PC	0.07543	0.123183
Control	CiC	Limbic system	1.10858	-3.07513		LPE 20:4	Lyso-phospholipid	PE	0.0106749	0.111635
Control	CiC	Limbic system	-0.23946	-4.06638		LPC 18:2	Lyso-phospholipid	PC	0.0523519	0.169344
Control	CiC	Limbic system	-6.31611	-4.40771		LPC 18:1	Lyso-phospholipid	PC	0.0311817	0.150283
Control	CiC	Limbic system	0.796414	-2.1806		LPC 18:0	Lyso-phospholipid	PC	-0.0319429	0.0502724
Control	CiC	Limbic system	-3.70719	-4.30923		LPE 22:6	Lyso-phospholipid	PE	0.0678356	0.163285
PD	CiC	Limbic system	-1.71963	-4.40497		LPE 22:5	Lyso-phospholipid	PE	0.0538328	0.14355
PD	CiC	Limbic system	-2.56715	-3.62984		LPE 22:4	Lyso-phospholipid	PE	0.112161	0.0952418
PD	CiC	Limbic system	-0.861233	-5.20184		LPC 20:4	Lyso-phospholipid	PC	0.0244958	0.180539
PD	CiC	Limbic system	-3.41622	-6.03254		LPC 22:6	Lyso-phospholipid	PC	0.0556325	0.206241
PD	CiC	Limbic system	0.459211	-3.44135		LPC 22:4	Lyso-phospholipid	PC	0.0317722	0.0837471
PD	CiC	Limbic system	-1.91686	-5.45901		PE 34:2	Phospholipid	PE	0.108895	-0.0398442
PD	CiC	Limbic system	-7.59428	-3.92477		PE 34:1	Phospholipid	PE	0.0763691	-0.0951914
PD	CiC	Limbic system	-0.879563	-5.13192		PE 36:5	Phospholipid	PE	0.0658547	-0.0790431
PD	CiC	Limbic system	-5.03594	-3.20579		PE 36:4	Phospholipid	PE	0.093221	-0.0855869
PD	CiC	Limbic system	-0.640657	-3.22082		PE 36:3	Phospholipid	PE	0.0857727	-0.0791898
PD	CiC	Limbic system	-2.71184	-3.75737		PE 36:2	Phospholipid	PE	0.075937	0.006227
Control	CiC	Limbic system	-5.06459	-4.11557		PE 36:1	Phospholipid	PE	0.103587	-0.113067
Control	CiC	Limbic system	-1.55961	-3.38254		PE(P) 18:0/20:4	Plasmalogen	PE(P)	0.0316501	-0.0892738
Control	CiC	Limbic system	0.8109	-2.78737		PE(P) 16:0/22:4	Plasmalogen	PE(P)	-0.0147733	-0.0682804
Control	CiC	Limbic system	-2.04813	-3.7239		PE 38:7	Phospholipid	PE	0.0927602	-0.0105912
Control	CiC	Limbic system	-6.05877	-3.14469		PE 38:6	Phospholipid	PE	0.118855	0.00950534
Control	CiC	Limbic system	-1.72111	-3.55609		PE 38:5	Phospholipid	PE	0.0740916	-0.0783918
Control	FrC	Cerebral cortex	5.14766	-2.11652		PE 38:4	Phospholipid	PE	0.0767108	-0.118588
Control	FrC	Cerebral cortex	1.9288	-3.53807		PE(P) 18:1/22:6	Plasmalogen	PE(P)	0.0705532	-0.0560942
Control	FrC	Cerebral cortex	-1.23941	-1.83705		PE(P) 18:0/22:6	Plasmalogen	PE(P)	0.0723521	0.0403026
Control	FrC	Cerebral cortex	3.57482	-0.672058		PE(P) 18:1/22:5	Plasmalogen	PE(P)	-0.00252991	-0.0108965
Control	FrC	Cerebral cortex	-2.36726	-2.51113		PE(P) 18:0/22:5	Plasmalogen	PE(P)	0.0690627	-0.0112397
PD	FrC	Cerebral cortex	0.689399	-1.49476		PE(P) 18:1/22:4	Plasmalogen	PE(P)	-0.0744283	-0.0347223
PD	FrC	Cerebral cortex	0.152962	-1.08349		PE(P) 18:0/22:4	Plasmalogen	PE(P)	0.0555689	-0.136198
PD	FrC	Cerebral cortex	-0.422921	-1.86565		PE 40:8	Phospholipid	PE	0.0728318	-0.0830157
PD	FrC	Cerebral cortex	2.23455	-1.81179		PE 40:7	Phospholipid	PE	0.0901054	-0.0152916
PD	FrC	Cerebral cortex	5.39238	-0.742492		PE 40:6	Phospholipid	PE	0.101479	-0.023209
PD	FrC	Cerebral cortex	-5.04844	-2.03149		PE 40:5	Phospholipid	PE	0.0887804	-0.109279
Control	FrC	Cerebral cortex	4.69368	-1.29448		PE 40:4	Phospholipid	PE	0.0729471	-0.151346
PD	FrC	Cerebral cortex	-3.34605	-0.330826		PE(P) 16:0/18:1	Plasmalogen	PE(P)	-0.041953	0.0920386
PD	FrC	Cerebral cortex	3.51777	-0.910031		PE(P) 16:0/20:4	Plasmalogen	PE(P)	-0.0256433	0.0268386
Control	FrC	Cerebral cortex	1.65833	-1.52339		PE(P) 18:1/18:1	Plasmalogen	PE(P)	-0.0682113	0.00814182
PD	FrC	Cerebral cortex	1.3003	-1.23736		PE(P) 18:0/18:1	Plasmalogen	PE(P)	-0.022595	0.0901143
PD	FrC	Cerebral cortex	-0.13945	-1.89048		PE(P) 16:0/22:6	Plasmalogen	PE(P)	0.0456439	0.082485
PD	FrC	Cerebral cortex	-0.266023	-3.55563		PE(P) 18:1/20:4	Plasmalogen	PE(P)	-0.0346632	-0.00961075
PD	FrC	Cerebral cortex	-2.25278	-1.73449		PE(P) 16:0/22:5	Plasmalogen	PE(P)	0.00841726	0.0386156
PD	FrC	Cerebral cortex	-0.202024	-1.53829		PC 34:2	Phospholipid	PC	0.070846	0.0266839
Control	FrC	Cerebral cortex	-1.65904	-2.13369		PC 36:5	Phospholipid	PC	0.0504793	0.00539796
Control	FrC	Cerebral cortex	4.03782	-1.34095		PC 36:4	Phospholipid	PC	0.0486216	0.0531281
Control	FrC	Cerebral cortex	8.19208	-3.82859		PC 36:2	Phospholipid	PC	-0.0658039	-0.035175
Control	FrC	Cerebral cortex	4.06542	-0.878497		PC 36:1	Phospholipid	PC	0.0191986	-0.0551567
Control	FrC	Cerebral cortex	-8.87887	-1.23815		PC 38:7	Phospholipid	PC	0.0304295	0.118594
Control	PHp	Limbic system	-11.4305	4.76108		PC 38:6	Phospholipid	PC	0.0711725	0.0954251
Control	PHp	Limbic system	-11.4247	5.63799		PC 38:5	Phospholipid	PC	0.0340115	0.0335334
Control	PHp	Limbic system	-9.24279	1.76247		PC 38:4	Phospholipid	PC	0.0379243	-0.0446923
Control	PHp	Limbic system	4.27944	0.692967		PC 40:8	Phospholipid	PC	0.0357737	0.0250237
Control	PHp	Limbic system	-4.99877	2.49161		PC 40:7	Phospholipid	PC	0.026171	0.0499578
Control	PHp	Limbic system	-9.66688	-0.0716162		PC 40:6	Phospholipid	PC	0.0533504	0.0678393
Control	PHp	Limbic system	2.04168	1.85598		PC 40:5	Phospholipid	PC	0.0409422	0.0129216
Control	PHp	Limbic system	-5.69744	2.54799		PC 40:4	Phospholipid	PC	0.0212017	-0.0928086
Control	PHp	Limbic system	-1.41576	2.07676		Ceramide d18:1/20:1	Ceramide	Ceramide	-0.0516514	-0.063165
Control	PHp	Limbic system	0.0594325	4.98893		Ceramide d18:1/20:4	Ceramide	Ceramide	-0.0251845	0.130251
PD	PHp	Limbic system	-7.75326	0.598481		Ceramide d18:1/20:5	Ceramide	Ceramide	-0.0146341	0.140419
PD	PHp	Limbic system	-7.73112	1.10802		Ceramide d18:1/22:5	Ceramide	Ceramide	-0.0303947	0.1733
PD	PHp	Limbic system	-7.97589	3.90886		Ceramide d18:1/22:6	Ceramide	Ceramide	-0.00633802	-0.084917
PD	PHp	Limbic system	-3.53488	3.68446		Ceramide d18:1/24:2	Ceramide	Ceramide	-0.042376	-0.0469778
Control	PtC	Cerebral cortex	4.88606	1.5188		Ceramide d18:1/24:6	Ceramide	Ceramide	-0.0252561	0.0726692
Control	PtC	Cerebral cortex	2.15027	3.37496		Ceramide d18:1/26:5	Ceramide	Ceramide	-0.00972303	0.0881517
Control	PtC	Cerebral cortex	2.91271	3.36149		Ceramide d18:1/26:6	Ceramide	Ceramide	-0.00155819	-0.0993368
Control	PtC	Cerebral cortex	7.92409	6.29256		Ceramide d18:1/22:1-OH	Ceramide	Ceramide	-0.0369448	-0.0570128
Control	PtC	Cerebral cortex	7.80106	4.78677		GM2 d18:1/20:0	Ganglioside	GM2	-0.0652289	-0.126086
Control	PtC	Cerebral cortex	0.473418	1.147		GM1 d18:1/20:0	Ganglioside	GM1	-0.104475	-0.108298
Control	PtC	Cerebral cortex	2.0941	1.67071		GM1 d18:1/20:1	Ganglioside	GM1	-0.0996605	-0.0888394
Control	PtC	Cerebral cortex	6.91807	6.40436		GM1 d18:1/22:0	Ganglioside	GM1	-0.0878585	-0.108657
Control	PtC	Cerebral cortex	7.67296	6.2414		NANA	NANA	NANA	-0.0802685	0.0827847
PD	PtC	Cerebral cortex	1.40251	3.73882		Lyso-sphingomyelin 16:1	Lyso-sphingomyelin	Lyso-sphingomyelin	-0.0236011	0.0141491
PD	PtC	Cerebral cortex	5.88619	0.392921		SM C34:2	Sphingomyelin	Sphingomyelin	-0.072523	0.00460132
PD	PtC	Cerebral cortex	3.40366	2.61353		SM C34:3	Sphingomyelin	Sphingomyelin	-0.0509367	0.0978439
PD	PtC	Cerebral cortex	2.05387	1.79667		HexCer d18:1/18:0	n-HexSphingolipid	HexCer	-0.111544	0.0285044
PD	PtC	Cerebral cortex	2.16181	2.99329		HexCer d18:1/18:0-OH	n-HexSphingolipid	HexCer	-0.188816	0.0143536
PD	PtC	Cerebral cortex	5.56919	1.78694		HexCer d18:1/20:0-OH	n-HexSphingolipid	HexCer	-0.175977	0.0301537
PD	PtC	Cerebral cortex	0.285522	2.15667		HexCer d18:1/22:0-OH	n-HexSphingolipid	HexCer	-0.147318	-0.010238
Control	PtC	Cerebral cortex	7.5574	3.24564		HexCer d18:1/24:2-OH	n-HexSphingolipid	HexCer	-0.176169	0.0115281
Control	PtC	Cerebral cortex	3.41284	6.5175		HexCer d18:1/26:1-OH	n-HexSphingolipid	HexCer	-0.172864	0.0226152
Control	PtC	Cerebral cortex	6.09388	1.48985		HexCer d18:1/26:0-OH	n-HexSphingolipid	HexCer	-0.184755	0.0252595
Control	PtC	Cerebral cortex	6.55705	2.07433		Hex2Cer d18:1/24:2-OH	n-HexSphingolipid	Hex2Cer	-0.0980796	-0.0764845
Control	PtC	Cerebral cortex	3.68841	3.06489		Hex2Cer d18:1/24:1-OH	n-HexSphingolipid	Hex2Cer	-0.097129	-0.0953002
Control	PtC	Cerebral cortex	1.54891	5.15592		Gb3Cer d18:1/18:0	n-HexSphingolipid	Gb3	-0.0782047	-0.060046
Control	PU	Basal ganglia	-0.434845	-2.36669		LPC 22:5	Lyso-phospholipid	PC	0.0418893	0.201284
Control	PU	Basal ganglia	1.30788	-3.05044		PE(P) 18:1/16:0	Plasmalogen	PE(P)	0.00268766	-0.0221118
Control	PU	Basal ganglia	0.781018	-3.46969
Control	PU	Basal ganglia	1.46081	-2.38186
Control	PU	Basal ganglia	1.92514	-2.22833
Control	PU	Basal ganglia	2.91285	-3.42132
PD	PU	Basal ganglia	-1.88448	-1.14416
PD	PU	Basal ganglia	-1.87546	-2.62586
PD	PU	Basal ganglia	-0.102448	-2.86551
PD	PU	Basal ganglia	-2.55831	-1.77936
Control	PU	Basal ganglia	-0.659114	-3.15527
PD	PU	Basal ganglia	2.57688	-3.09246
Control	PU	Basal ganglia	2.55985	-3.19339
PD	PU	Basal ganglia	2.253	-1.93851
PD	PU	Basal ganglia	2.38295	-1.33393
PD	PU	Basal ganglia	-4.5969	-0.637317
PD	PU	Basal ganglia	-4.81191	2.03155
PD	PU	Basal ganglia	2.8896	-2.45604
Control	PU	Basal ganglia	-3.24785	-3.83484
Control	PU	Basal ganglia	-3.59581	-4.08498
Control	PU	Basal ganglia	1.08119	-4.0595
Control	PU	Basal ganglia	1.50358	-1.46982
Control	PU	Basal ganglia	-1.73169	-2.76469
Control	TCtx	Cerebral cortex	-0.159584	-2.71668
Control	TCtx	Cerebral cortex	3.96005	-2.83686
Control	TCtx	Cerebral cortex	2.33763	-2.47823
Control	TCtx	Cerebral cortex	2.78446	0.0429163
Control	TCtx	Cerebral cortex	6.63502	-1.20151
Control	TCtx	Cerebral cortex	5.36482	-2.09959
Control	TCtx	Cerebral cortex	5.75674	0.966858
Control	TCtx	Cerebral cortex	7.1678	-0.790253
Control	TCtx	Cerebral cortex	4.3454	-2.11044
PD	TCtx	Cerebral cortex	3.14478	0.130569
PD	TCtx	Cerebral cortex	2.95939	-2.66892
PD	TCtx	Cerebral cortex	-1.50369	-2.69116
PD	TCtx	Cerebral cortex	2.64333	-2.11274
PD	TCtx	Cerebral cortex	4.08238	-1.73892
PD	TCtx	Cerebral cortex	3.21076	-2.23259
PD	TCtx	Cerebral cortex	6.1102	-0.723636
PD	TCtx	Cerebral cortex	7.25518	-2.13241
Control	TCtx	Cerebral cortex	3.5943	-1.73798
PD	TCtx	Cerebral cortex	7.30769	0.390613
PD	TCtx	Cerebral cortex	5.70462	-2.67414
PD	TCtx	Cerebral cortex	-1.39327	-2.51999
Control	TCtx	Cerebral cortex	2.62606	1.3212
Control	TCtx	Cerebral cortex	9.12658	0.32212
Control	TCtx	Cerebral cortex	3.13864	-0.979812
Control	TCtx	Cerebral cortex	3.28597	-1.60719
Control	TCtx	Cerebral cortex	6.85808	-1.41105
Control	TCtx	Cerebral cortex	4.21228	-1.51709
PD	CA	Basal ganglia	5.16986	-2.1751
PD	CA	Basal ganglia	1.44252	2.29965
PD	CA	Basal ganglia	1.92015	-0.0200292
PD	CA	Basal ganglia	3.14909	0.54011
PD	CA	Basal ganglia	0.604325	-0.300624
PD	CA	Basal ganglia	0.671071	0.0681815
PD	CA	Basal ganglia	-0.332779	-1.86745
PD	CA	Basal ganglia	-1.05285	-1.4857
PD	CA	Basal ganglia	0.743906	0.908948
PD	CA	Basal ganglia	-8.16097	0.240611
PD	FrC	Cerebral cortex	-2.82041	1.52528
PD	FrC	Cerebral cortex	4.87952	2.16315
PD	FrC	Cerebral cortex	0.540424	-1.88113
PD	FrC	Cerebral cortex	-2.56028	-2.36251
PD	FrC	Cerebral cortex	-5.42756	2.57361
PD	FrC	Cerebral cortex	-0.476784	2.68225
PD	FrC	Cerebral cortex	-3.43118	-0.236672
PD	FrC	Cerebral cortex	2.52946	-1.16191
PD	FrC	Cerebral cortex	0.25094	0.493789
PD	FrC	Cerebral cortex	-0.0202314	-0.159279
PD	PtC	Cerebral cortex	0.801085	3.74248
PD	PtC	Cerebral cortex	-3.8804	-2.39109
PD	PtC	Cerebral cortex	1.55147	2.37395
PD	PtC	Cerebral cortex	-1.76992	-0.651954
PD	PtC	Cerebral cortex	1.04424	1.20238
PD	PtC	Cerebral cortex	-2.00841	3.5174
PD	PtC	Cerebral cortex	0.751869	1.2961
PD	PtC	Cerebral cortex	0.751586	-0.963857
PD	PtC	Cerebral cortex	2.55834	-0.416611
PD	PtC	Cerebral cortex	-4.27864	-0.335216
PD	PU	Basal ganglia	7.58015	-1.74351
PD	PU	Basal ganglia	1.29301	0.400297
PD	PU	Basal ganglia	-0.718276	-0.545753
PD	PU	Basal ganglia	1.39356	-1.27503
PD	PU	Basal ganglia	4.41006	-2.78097
PD	PU	Basal ganglia	0.224988	-2.54994
PD	PU	Basal ganglia	0.256965	-2.04276
PD	PU	Basal ganglia	0.800483	-2.08505
PD	PU	Basal ganglia	-2.41874	-2.84903
PD	PU	Basal ganglia	-1.40873	-2.11218

## Sheet: Fig_02EF
Scores						Loadings
Class	PD stage	Class	M12.t[1] × 1.08649	M12.to[1] × 1.20907		Primary ID	SuperClass	Class	M12.pq[1] × 0.671394	M12.poso[1] × 0.827079
Control	Control	1	-3.23489	-5.07781		Ceramide d18:1/16:0	Ceramide	Ceramide	0.0992542	-0.0237048
Control	Control	1	-1.31346	-1.27751		Ceramide d18:1/16:1	Ceramide	Ceramide	0.146339	0.00966822
Control	Control	1	-0.157698	-11.6607		Ceramide d18:1/18:0	Ceramide	Ceramide	0.0926049	0.0139984
Control	Control	1	-3.2384	-0.200738		Ceramide d18:1/18:1	Ceramide	Ceramide	0.0922331	-0.0518746
Control	Control	1	-3.11232	-14.0229		Ceramide d18:1/20:0	Ceramide	Ceramide	0.0559589	-0.021176
Control	Control	1	-2.63055	-3.12602		Ceramide d18:1/22:0	Ceramide	Ceramide	-0.098463	0.0713841
Control	Control	1	-4.97358	-20.9976		Ceramide d18:1/22:1	Ceramide	Ceramide	-0.0844361	0.0850369
Control	Control	1	-3.48013	1.86174		Ceramide d18:1/24:0	Ceramide	Ceramide	-0.137305	0.0967127
Control	Control	1	-1.5079	1.18818		Ceramide d18:1/24:1	Ceramide	Ceramide	-0.130342	0.0894791
Control	Control	1	-1.83482	-8.36148		Ceramide d18:1/16:0-OH	Ceramide	Ceramide	0.0867684	-0.00730531
Control	Control	1	-0.622743	-4.16292		Ceramide d18:1/18:0-OH	Ceramide	Ceramide	0.0677214	-0.0383797
Control	Control	1	0.105243	-1.7494		Ceramide d18:1/24:0-OH	Ceramide	Ceramide	-0.0852418	0.0663446
Control	Control	1	-2.5928	-4.2816		Ceramide d18:1/24:1-OH	Ceramide	Ceramide	-0.091579	0.0743106
PD	EarlyPD	2	3.6109	-13.764		GM3 d18:1/18:0	Ganglioside	GM3	0.0904388	-0.0793192
PD	EarlyPD	2	-0.161848	-1.39536		GM2 d18:1/16:0	Ganglioside	GM2	0.0736127	-0.0649526
PD	EarlyPD	2	1.55235	-7.70025		GM2 d18:1/18:0	Ganglioside	GM2	0.0877773	-0.0934947
PD	LatePD	2	-1.10956	-13.1905		GM2 d18:1/18:1	Ganglioside	GM2	0.105134	-0.0831052
PD	EarlyPD	2	0.60459	1.54719		GM1 d18:1/16:0	Ganglioside	GM1	0.0894521	-0.0639302
Control	Control	1	2.08564	4.35329		GM1 d18:1/18:0	Ganglioside	GM1	0.0870607	-0.0756281
Control	Control	1	-1.22802	11.2532		GM1 d18:1/18:1	Ganglioside	GM1	0.120543	-0.0756426
Control	Control	1	-2.93745	17.0352		GM1 d18:1/24:1	Ganglioside	GM1	0.0315861	-0.0608333
Control	Control	1	-1.03149	7.95309		Lyso-sphingomyelin 18:1	Lyso-sphingomyelin	Lyso-sphingomyelin	0.0927841	-0.0102372
PD	EarlyPD	2	2.00966	-1.73924		Lyso-509	Lyso-sphingomyelin	Lyso-sphingomyelin	0.0218947	-0.0904589
PD	EarlyPD	2	0.563823	2.48801		Sphingomyelin d18:1/18:2	Sphingomyelin	Sphingomyelin	0.0294361	-0.0571052
PD	EarlyPD	2	2.50097	6.74218		HexSph -28	Lyso-n-HexSphingolipid	HexSph	0.053602	-0.0189782
PD	EarlyPD	2	3.90947	9.40274		HexSph d18:1 (quant)	Lyso-n-HexSphingolipid	HexSph	-0.044111	0.0820087
Control	Control	1	0.913853	-0.486324		HexCer d18:1/16:1	n-HexSphingolipid	HexCer	-0.00881457	0.0149831
Control	Control	1	-0.876656	-2.3619		HexCer d18:1/16:0	n-HexSphingolipid	HexCer	-0.0760257	0.0673961
Control	Control	1	-3.19916	5.39954		HexCer d18:1/18:1	n-HexSphingolipid	HexCer	-0.0697224	0.0824122
Control	Control	1	2.88237	-0.791756		HexCer d18:1/24:1	n-HexSphingolipid	HexCer	-0.00548819	0.0258824
Control	Control	1	0.778832	13.2672		HexCer d18:1/24:0	n-HexSphingolipid	HexCer	-0.0604928	0.0282729
PD	EarlyPD	2	3.62518	11.1045		HexCer d18:1/24:1-OH	n-HexSphingolipid	HexCer	-0.00724217	-0.0422159
PD	EarlyPD	2	2.02998	8.51339		HexCer d18:1/24:0-OH	n-HexSphingolipid	HexCer	-0.0486204	-0.0423318
PD	EarlyPD	2	1.29381	4.00073		HexCer d18:1/26:1	n-HexSphingolipid	HexCer	-0.0334716	0.00821078
PD	EarlyPD	2	2.23092	4.469		HexCer d18:1/26:0	n-HexSphingolipid	HexCer	-0.0231295	-0.0517998
PD	EarlyPD	2	3.10978	-0.584376		Hex2Sph d18:1	Lyso-n-HexSphingolipid	Hex2Sph	0.0572397	0.0892143
PD	LatePD	2	4.92061	7.55477		Hex2Cer d18:1/16:0	n-HexSphingolipid	Hex2Cer	0.0315287	-0.0424549
Control	Control	1	-1.25912	-3.9616		Hex2Cer d18:1/18:0	n-HexSphingolipid	Hex2Cer	-0.0500792	-0.0357683
Control	Control	1	-2.54866	-1.68054		Hex2Cer d18:1/24:1	n-HexSphingolipid	Hex2Cer	-0.0115158	-0.0563209
Control	Control	1	-3.14206	7.38876		Hex2Cer d18:1/24:0	n-HexSphingolipid	Hex2Cer	-0.0420188	-0.079455
Control	Control	1	0.427179	-3.08802		Gb4Cer d18:1/16:0	n-HexSphingolipid	Gb4	0.000744412	-0.123804
Control	Control	1	-0.94349	-1.1194		Gb3Sph d18:1	Lyso-n-HexSphingolipid	Gb3Sph	0.0305457	-0.0121139
Control	Control	1	-0.308843	1.79631		Gb3Cer d18:1/16:0	n-HexSphingolipid	Gb3	0.00290173	-0.0959855
Control	Control	1	0.353093	0.612554		LPE(P) 16:0	Lyso-plasmalogen	PE(P)	0.0151852	-0.00413667
PD	EarlyPD	2	2.64719	-5.64748		LPE 16:0	Phospholipid	PE	-0.045989	-0.0444931
PD	EarlyPD	2	3.53923	0.276293		LPE(P) 18:1	Lyso-plasmalogen	PE(P)	1.13968e-07	0.0428307
PD	EarlyPD	2	2.39045	-2.47736		LPE(P) 18:0	Lyso-plasmalogen	PE(P)	0.0586011	-0.0620173
PD	EarlyPD	2	1.50521	-3.14751		LPE 18:2	Lyso-phospholipid	PE	-0.0910156	-0.0244525
PD	EarlyPD	2	1.45871	-1.61057		LPE 18:1	Lyso-phospholipid	PE	-0.106653	0.0267187
PD	LatePD	2	1.39074	-2.71645		LPC 16:0	Lyso-phospholipid	PC	0.0634343	-0.116158
PD	EarlyPD	2	1.8024	0.409232		LPE 20:4	Lyso-phospholipid	PE	-0.0576064	-0.0308554
PD	EarlyPD	2	0.834846	0.798303		LPC 18:2	Lyso-phospholipid	PC	0.00637417	-0.0921168
Control	Control	1	-0.857158	-3.18755		LPC 18:1	Lyso-phospholipid	PC	0.0491154	-0.0823289
PD	EarlyPD	2	0.36524	-0.302351		LPC 18:0	Lyso-phospholipid	PC	0.0499401	-0.0907979
PD	EarlyPD	2	0.518845	0.0407006		LPE 22:6	Lyso-phospholipid	PE	-0.0270384	-0.0486863
PD	EarlyPD	2	-2.09367	5.63172		LPE 22:5	Lyso-phospholipid	PE	-0.0967946	-0.0549818
Control	Control	1	-3.9782	2.61376		LPE 22:4	Lyso-phospholipid	PE	-0.0950145	0.0157948
PD	LatePD	2	1.05067	0.00174013		LPC 20:4	Lyso-phospholipid	PC	0.0376254	-0.102139
PD	LatePD	2	1.92101	2.129		LPC 22:6	Lyso-phospholipid	PC	0.060814	-0.101047
PD	LatePD	2	3.92228	-1.33493		LPC 22:4	Lyso-phospholipid	PC	0.0214211	-0.0977268
PD	LatePD	2	3.06388	-0.0375419		PE 34:2	Phospholipid	PE	-0.0190524	-0.0374523
PD	LatePD	2	2.85123	1.17626		PE 34:1	Phospholipid	PE	0.0170968	-0.109926
Control	Control	1	-2.08607	-2.07266		PE 36:5	Phospholipid	PE	0.00483842	-0.118392
Control	Control	1	-2.81729	6.21727		PE 36:4	Phospholipid	PE	0.0270977	-0.100657
Control	Control	1	-3.00626	-3.63263		PE 36:3	Phospholipid	PE	-0.0378763	-0.082048
Control	Control	1	-3.38447	2.38516		PE 36:2	Phospholipid	PE	-0.0575256	0.0190805
Control	Control	1	-3.69732	4.02929		PE 36:1	Phospholipid	PE	-0.00209539	-0.0756355
Control	Control	1	1.25791	-3.48038		PE(P) 18:0/20:4	Plasmalogen	PE(P)	0.0336329	-0.162439
Control	Control	1	-0.267225	-3.20441		PE(P) 16:0/22:4	Plasmalogen	PE(P)	-0.0920089	-0.0159203
Control	Control	1	-2.30368	1.37022		PE 38:7	Phospholipid	PE	0.0157073	-0.143485
Control	Control	1	-0.200808	-0.0895659		PE 38:6	Phospholipid	PE	0.0512811	-0.137646
Control	Control	1	0.506665	-2.87319		PE 38:5	Phospholipid	PE	-0.0119544	-0.0929205
Control	Control	1	0.667702	0.0719475		PE 38:4	Phospholipid	PE	0.0196317	-0.146502
Control	Control	1	-1.72587	-0.516879		PE(P) 18:1/22:6	Plasmalogen	PE(P)	0.0820612	-0.135842
PD	EarlyPD	2	1.5523	-0.119297		PE(P) 18:0/22:6	Plasmalogen	PE(P)	0.131854	-0.151559
PD	EarlyPD	2	2.50839	-4.68057		PE(P) 18:1/22:5	Plasmalogen	PE(P)	-0.0061673	-0.0148155
PD	EarlyPD	2	1.66902	-0.984965		PE(P) 18:0/22:5	Plasmalogen	PE(P)	0.0597991	-0.15034
PD	EarlyPD	2	0.275557	-3.76645		PE(P) 18:1/22:4	Plasmalogen	PE(P)	-0.0700507	0.045834
PD	EarlyPD	2	1.11162	1.60061		PE(P) 18:0/22:4	Plasmalogen	PE(P)	0.00842451	-0.1426
PD	LatePD	2	0.263733	-3.33528		PE 40:8	Phospholipid	PE	-0.00893021	-0.132092
PD	EarlyPD	2	-1.66548	2.81502		PE 40:7	Phospholipid	PE	0.0364605	-0.141211
PD	EarlyPD	2	2.02798	-4.82168		PE 40:6	Phospholipid	PE	0.0554996	-0.143182
PD	EarlyPD	2	0.277625	0.596845		PE 40:5	Phospholipid	PE	-0.00425449	-0.14567
PD	EarlyPD	2	0.531078	0.0607445		PE 40:4	Phospholipid	PE	-0.00329712	-0.147257
PD	EarlyPD	2	1.27118	-0.973707		PE(P) 16:0/18:1	Plasmalogen	PE(P)	-0.0941073	0.074777
Control	Control	1	-1.85133	4.46943		PE(P) 16:0/20:4	Plasmalogen	PE(P)	-0.0264125	-0.0813942
Control	Control	1	-1.57794	4.32827		PE(P) 18:1/18:1	Plasmalogen	PE(P)	-0.070973	0.0674497
Control	Control	1	-2.12417	2.68751		PE(P) 18:0/18:1	Plasmalogen	PE(P)	-0.0531523	0.00382893
Control	Control	1	-0.349029	3.17843		PE(P) 16:0/22:6	Plasmalogen	PE(P)	0.112238	-0.112388
Control	Control	1	-1.99637	8.38219		PE(P) 18:1/20:4	Plasmalogen	PE(P)	-0.0645358	-0.00470719
Control	Control	1	0.308196	-0.805137		PE(P) 16:0/22:5	Plasmalogen	PE(P)	-0.00558757	-0.0626801
Control	Control	1	-3.09346	-3.42008		PC 34:2	Phospholipid	PC	-0.0346318	-0.112056
Control	Control	1	-0.850674	-3.95839		PC 36:5	Phospholipid	PC	0.0543848	-0.134865
Control	Control	1	-4.91642	10.4273		PC 36:4	Phospholipid	PC	0.006929	-0.157543
Control	Control	1	1.56355	-4.28385		PC 36:2	Phospholipid	PC	-0.0531242	-0.0237028
Control	Control	1	1.53718	0.0151704		PC 36:1	Phospholipid	PC	-0.0617149	-0.116617
PD	EarlyPD	2	4.47033	-0.758715		PC 38:7	Phospholipid	PC	-0.0167727	-0.137656
PD	EarlyPD	2	3.38763	-2.36311		PC 38:6	Phospholipid	PC	0.0530741	-0.155465
PD	EarlyPD	2	2.83782	-2.79107		PC 38:5	Phospholipid	PC	-0.0226327	-0.15197
PD	EarlyPD	2	1.42366	-3.62933		PC 38:4	Phospholipid	PC	-0.0227656	-0.163187
PD	EarlyPD	2	1.91178	-3.73321		PC 40:8	Phospholipid	PC	-0.0237494	-0.140503
PD	LatePD	2	0.942963	-0.0341868		PC 40:7	Phospholipid	PC	0.0267699	-0.149666
Control	Control	1	-1.20264	-3.37628		PC 40:6	Phospholipid	PC	0.0316381	-0.153564
PD	EarlyPD	2	0.698979	4.18127		PC 40:5	Phospholipid	PC	-0.0430578	-0.153982
PD	EarlyPD	2	1.96485	-1.55846		PC 40:4	Phospholipid	PC	-0.0347387	-0.141496
Control	Control	1	-2.06746	4.10844		Ceramide d18:1/20:1	Ceramide	Ceramide	0.0488698	0.0396727
PD	LatePD	2	0.375272	2.37504		Ceramide d18:1/20:4	Ceramide	Ceramide	0.0796688	-0.00616398
PD	LatePD	2	2.03647	-5.6451		Ceramide d18:1/20:5	Ceramide	Ceramide	0.0585078	-0.0150809
PD	LatePD	2	4.23562	-4.16852		Ceramide d18:1/22:5	Ceramide	Ceramide	-0.00297202	0.0245086
PD	LatePD	2	3.81394	-5.84678		Ceramide d18:1/22:6	Ceramide	Ceramide	0.0201669	0.00164393
PD	LatePD	2	4.2063	1.69479		Ceramide d18:1/24:2	Ceramide	Ceramide	-0.0790656	0.0439127
Control	Control	1	-2.63511	1.22334		Ceramide d18:1/24:6	Ceramide	Ceramide	0.0420222	0.0515992
Control	Control	1	-2.37954	1.39654		Ceramide d18:1/26:5	Ceramide	Ceramide	-0.087451	0.000482592
Control	Control	1	-0.396887	-7.87739		Ceramide d18:1/26:6	Ceramide	Ceramide	-0.0716976	0.0503784
Control	Control	1	0.168796	0.93338		Ceramide d18:1/22:1-OH	Ceramide	Ceramide	-0.118294	0.0653712
Control	Control	1	-2.8257	8.74122		GM2 d18:1/20:0	Ganglioside	GM2	0.0329975	-0.0517074
Control	Control	1	-2.07845	-3.20464		GM1 d18:1/20:0	Ganglioside	GM1	0.067919	-0.0574771
Control	Control	1	-1.45938	2.7891		GM1 d18:1/20:1	Ganglioside	GM1	0.0615895	-0.0651128
Control	Control	1	-6.4433	6.49755		GM1 d18:1/22:0	Ganglioside	GM1	0.0308875	-0.0870676
Control	Control	1	-2.06952	-4.60307		NANA	NANA	NANA	0.0899889	-0.0765737
PD	EarlyPD	2	1.34152	4.50255		Lyso-sphingomyelin 16:1	Lyso-sphingomyelin	Lyso-sphingomyelin	0.0767162	-0.0838312
PD	EarlyPD	2	-0.776074	-3.91547		SM C34:2	Sphingomyelin	Sphingomyelin	0.0423717	-0.100583
PD	EarlyPD	2	1.06624	4.71996		SM C34:3	Sphingomyelin	Sphingomyelin	0.0511483	-0.0811416
PD	EarlyPD	2	-2.46985	-2.21163		HexCer d18:1/18:0	n-HexSphingolipid	HexCer	-0.0501468	0.0357881
Control	Control	1	0.18237	0.00224317		HexCer d18:1/18:0-OH	n-HexSphingolipid	HexCer	-0.0736056	-0.0509332
Control	Control	1	-0.610821	2.63993		HexCer d18:1/20:0-OH	n-HexSphingolipid	HexCer	-0.0955765	-0.0405449
Control	Control	1	0.194902	-1.69273		HexCer d18:1/22:0-OH	n-HexSphingolipid	HexCer	-0.0952619	-0.0236517
Control	Control	1	-0.539265	-6.80701		HexCer d18:1/24:2-OH	n-HexSphingolipid	HexCer	-0.0744451	-0.0392446
Control	Control	1	-3.05276	1.21838		HexCer d18:1/26:1-OH	n-HexSphingolipid	HexCer	-0.056015	-0.0782969
Control	Control	1	-1.73957	10.061		HexCer d18:1/26:0-OH	n-HexSphingolipid	HexCer	-0.0665088	-0.0688127
PD	LatePD	2	0.60292	6.88776		Hex2Cer d18:1/24:2-OH	n-HexSphingolipid	Hex2Cer	-0.0215822	-0.073566
PD	EarlyPD	2	0.967276	4.66594		Hex2Cer d18:1/24:1-OH	n-HexSphingolipid	Hex2Cer	-0.0257753	-0.105117
PD	EarlyPD	2	-3.0009	-5.76201		Gb3Cer d18:1/18:0	n-HexSphingolipid	Gb3	-0.0131891	-0.0454617
PD	EarlyPD	2	0.59044	-3.9996		LPC 22:5	Lyso-phospholipid	PC	-0.0133794	-0.0747252
PD	EarlyPD	2	1.26439	1.20068		PE(P) 18:1/16:0	Plasmalogen	PE(P)	-0.0598747	0.00953251
PD	EarlyPD	2	3.73458	6.38094		$M12.DA(Control)	$M12.DA(Control)	$M12.DA(Control)	-0.483673	5.24349e-10
Control	Control	1	-0.592693	-0.223		$M12.DA(PD)	$M12.DA(PD)	$M12.DA(PD)	0.483673	-5.24349e-10
Control	Control	1	-4.53111	10.9986
Control	Control	1	1.95965	-2.04466
Control	Control	1	0.183612	-3.13341
Control	Control	1	-1.90187	0.871703
Control	Control	1	-2.78106	-5.74121
Control	Control	1	-2.44367	-0.410234
Control	Control	1	2.39027	7.82889
Control	Control	1	-3.76414	0.722637
Control	Control	1	-3.31489	-4.86701
PD	LatePD	2	0.909781	-3.35727
PD	EarlyPD	2	1.37084	-2.53745
PD	EarlyPD	2	2.29011	2.77513
PD	EarlyPD	2	4.84222	2.12473
Control	Control	1	-1.25131	-1.10699
Control	Control	1	-0.554251	4.85615
Control	Control	1	-3.5216	7.42207
Control	Control	1	-4.627	-3.79375
Control	Control	1	-0.941619	-3.35427
Control	Control	1	1.9471	-2.71832
Control	Control	1	3.75296	2.81718
Control	Control	1	-4.20358	-1.89478
Control	Control	1	-2.05088	-2.45485
PD	EarlyPD	2	0.0893684	1.98418
PD	EarlyPD	2	4.5381	-2.95766
PD	EarlyPD	2	1.89002	-0.74381
PD	EarlyPD	2	2.74128	0.0889118
PD	EarlyPD	2	2.90047	2.55522
PD	LatePD	2	2.5203	-1.5966
PD	EarlyPD	2	5.41012	-0.715559
Control	Control	1	-0.236271	-6.47942
Control	Control	1	-4.67146	0.434614
Control	Control	1	0.250683	1.43998
Control	Control	1	-2.82144	-2.11949
Control	Control	1	-2.54407	3.14505
Control	Control	1	-0.482994	1.33162
Control	Control	1	-0.336286	-6.51754
Control	Control	1	-2.91531	-7.91489
Control	Control	1	-1.24895	4.77499
Control	Control	1	-1.78656	3.5898
PD	EarlyPD	2	-0.512971	-2.95505
PD	EarlyPD	2	2.88888	3.48484
PD	EarlyPD	2	3.16976	3.28301
PD	EarlyPD	2	3.34567	6.01721
Control	Control	1	-1.9677	5.90524
Control	Control	1	-1.57065	-10.3192
Control	Control	1	-0.619646	-0.190625
Control	Control	1	-1.34817	0.260626
Control	Control	1	-1.43883	-8.06007
Control	Control	1	-0.514524	-2.56615
PD	EarlyPD	2	-0.618537	2.27944
PD	LatePD	2	0.720993	0.676014
PD	EarlyPD	2	1.60701	-1.62564
PD	EarlyPD	2	3.45638	13.0358
PD	EarlyPD	2	2.19169	-2.49547
PD	EarlyPD	2	-0.356085	2.11276
Control	Control	1	-2.48099	3.90367
Control	Control	1	-1.78987	5.2285
Control	Control	1	-1.90059	3.77108
Control	Control	1	-0.752784	10.3522
Control	Control	1	0.305342	-1.82132
Control	Control	1	-1.28088	2.79651
PD	EarlyPD	2	-0.744372	1.17262
PD	EarlyPD	2	-0.191761	-2.65369
PD	EarlyPD	2	1.52829	-3.35362
PD	LatePD	2	-0.693588	1.86653
Control	Control	1	-1.17761	-2.77425
PD	EarlyPD	2	-0.814879	4.74096
Control	Control	1	-1.13253	0.650428
PD	LatePD	2	3.62555	-2.79254
PD	LatePD	2	0.681616	-2.13233
PD	LatePD	2	2.70332	-3.57779
PD	LatePD	2	5.30843	-5.16972
PD	LatePD	2	3.7614	2.58636
Control	Control	1	-1.52953	3.0774
Control	Control	1	-2.23013	-2.70745
Control	Control	1	-1.43265	-0.649647
Control	Control	1	-2.07014	6.45725
Control	Control	1	-1.28917	-1.45828
Control	Control	1	-0.632662	-5.11374
Control	Control	1	-2.40643	0.514943
Control	Control	1	-2.03342	-6.94575
Control	EarlyPD	1	-0.523681	6.26022
PD	EarlyPD	2	-1.20606	-6.96117
PD	EarlyPD	2	0.322644	-2.39515
PD	EarlyPD	2	1.91558	0.498457
PD	EarlyPD	2	3.69487	10.0441
Control	Control	1	-0.0313265	-8.14212
Control	Control	1	0.810669	-3.61948
Control	Control	1	-4.46824	-14.0261
Control	Control	1	0.420321	0.569933
Control	Control	1	-1.44172	-4.10945
Control	Control	1	-0.242696	-1.45573
PD	EarlyPD	2	0.418012	-7.32188
PD	EarlyPD	2	3.22396	5.98279
PD	EarlyPD	2	2.52669	6.4824
PD	LatePD	2	1.99544	5.98971
PD	EarlyPD	2	4.14511	-0.64913
PD	EarlyPD	2	-1.05458	5.10612
Control	Control	1	-3.31723	13.5687
Control	Control	1	-1.87818	4.51094
Control	Control	1	-0.0554741	-2.00859
Control	Control	1	-4.34517	2.23693
Control	Control	1	2.23673	-3.01574
Control	Control	1	1.28492	-3.11348
Control	Control	1	1.60112	-2.12497
Control	Control	1	1.33508	0.31602
Control	Control	1	1.93611	-7.05167
PD	EarlyPD	2	3.04084	-3.87103
PD	EarlyPD	2	2.78139	-3.0939
PD	EarlyPD	2	1.0766	-1.90655
PD	EarlyPD	2	0.0472668	-0.26106
PD	EarlyPD	2	0.20899	-1.57871
PD	LatePD	2	0.904624	-3.54262
PD	EarlyPD	2	-0.300041	-1.79401
PD	EarlyPD	2	1.99265	-1.97327
Control	Control	1	-0.122027	4.16109
PD	EarlyPD	2	1.86256	-2.33064
PD	EarlyPD	2	0.694805	-1.01041
PD	EarlyPD	2	2.78655	5.63808
Control	Control	1	-0.348339	2.0816
Control	Control	1	-3.51707	-2.24741
Control	Control	1	-1.56479	3.0739
Control	Control	1	-3.08415	1.4705
Control	Control	1	-1.9327	1.15847
Control	Control	1	-2.81835	1.96256

## Sheet: Fig_03A
-log10(raw pVal)	Ceramide d18:1/16:0-OH	Ceramide d18:1/18:0-OH	Ceramide d18:1/20:1	Ceramide d18:1/20:4	Ceramide d18:1/20:5	Ceramide d18:1/22:1-OH	Ceramide d18:1/22:5	Ceramide d18:1/22:6	Ceramide d18:1/24:0-OH	Ceramide d18:1/24:1	Ceramide d18:1/24:1-OH	Ceramide d18:1/24:2	Ceramide d18:1/24:6	Ceramide d18:1/26:5	Ceramide d18:1/26:6	GM1 d18:1/16:0	GM1 d18:1/18:0	GM1 d18:1/18:1	GM1 d18:1/20:0	GM1 d18:1/20:1	GM1 d18:1/22:0	GM1 d18:1/24:1	GM2 d18:1/16:0	GM2 d18:1/18:0	GM2 d18:1/18:1	GM2 d18:1/20:0	GM3 d18:1/18:0	Gb3Sph d18:1	Hex2Sph d18:1	HexSph -28	HexSph d18:1	LPC 16:0	LPC 18:0	LPC 18:1	LPC 18:2	LPC 20:4	LPC 22:4	LPC 22:5	LPC 22:6	LPE 18:1	LPE 18:2	LPE 20:4	LPE 22:4	LPE 22:5	LPE 22:6	LPE(P) 16:0	LPE(P) 18:0	LPE(P) 18:1	Lyso-509
FinalSuperClass	Ceramide	Ceramide	Ceramide	Ceramide	Ceramide	Ceramide	Ceramide	Ceramide	Ceramide	Ceramide	Ceramide	Ceramide	Ceramide	Ceramide	Ceramide	Ganglioside	Ganglioside	Ganglioside	Ganglioside	Ganglioside	Ganglioside	Ganglioside	Ganglioside	Ganglioside	Ganglioside	Ganglioside	Ganglioside	Lyso-n-HexSphingolipid	Lyso-n-HexSphingolipid	Lyso-n-HexSphingolipid	Lyso-n-HexSphingolipid	Lyso-phospholipid	Lyso-phospholipid	Lyso-phospholipid	Lyso-phospholipid	Lyso-phospholipid	Lyso-phospholipid	Lyso-phospholipid	Lyso-phospholipid	Lyso-phospholipid	Lyso-phospholipid	Lyso-phospholipid	Lyso-phospholipid	Lyso-phospholipid	Lyso-phospholipid	Lyso-plasmalogen	Lyso-plasmalogen	Lyso-plasmalogen	Lyso-sphingomyelin
FinalSubClass	Ceramide	Ceramide	Ceramide	Ceramide	Ceramide	Ceramide	Ceramide	Ceramide	Ceramide	Ceramide	Ceramide	Ceramide	Ceramide	Ceramide	Ceramide	GM1	GM1	GM1	GM1	GM1	GM1	GM1	GM2	GM2	GM2	GM2	GM3	Gb3Sph	Hex2Sph	HexSph	HexSph	PC	PC	PC	PC	PC	PC	PC	PC	PE	PE	PE	PE	PE	PE	PE(P)	PE(P)	PE(P)	Lyso-sphingomyelin
CA	0.428692	-0.100216	0.319448	0.116271	0.00853666	-1.34191	1.4341	-0.495624	-0.860134	-1.94425	-0.611933	-0.0554379	0.947783	-1.22368	-1.45569	-0.00853666	0.421384	0.319448	-0.0324719	-1.0797	-1.65582	-0.366239	-0.608923	0.120787	0.254479	-0.56912	-0.0966324	0	3.18548	0.190408	1.46737	-0.0197195	0.570387	0.507447	-0.212999	0.236264	0.634698	0.852456	-0.0162573	3.37031	0.0443561	0.168566	4.07942	0.319027	0.435711	-0.448396	0.0953903	0.893696	-1.24189
CBM	3.05976	1.50782	0.917818	0.225305	0.748143	-0.178827	0.126178	0.960605	-0.219452	-0.178827	-0.511668	0.0533913	-0.0125715	-0.286379	-0.330749	0.776852	0.571542	2.00642	0.428669	1.55866	0.485099	0.34209	0.307358	0.447471	2.30315	0.0982694	0.196531	1.17642	1.15404	0.796658	0.354715	1.5426	1.44625	1.56225	0.9192	1.17323	1.03105	0.960605	1.92535	0.179284	0.65664	0.355101	-0.121343	0.16367	0.675575	0.737201	0.916145	1.82577	3.17487
CiC	0.033444	0.222209	-0.525219	0.144339	-0.175812	-0.403404	-0.182934	0.118416	-0.345492	-0.626625	-0.290803	-1.03186	0.00811593	-0.0230819	-0.710364	0.604439	2.13305	1.06336	2.38659	1.3203	2.19891	1.24871	2.50458	2.09194	1.23584	1.76432	0.739609	1.37077	0.0331804	0.0440224	0.133721	0.00364548	0.446167	-0.34076	-0.24977	0.0855882	-0.129727	-0.919983	-0.137793	-0.0648762	0.392461	-0.0550711	-0.161704	-0.601215	0.55926	0.137793	0.979926	0.0331804	0.731053
FrC	0.670074	0.0327283	-0.203004	0.0184413	0.265139	-0.161521	0.541009	0.0616223	-0.707246	-0.742545	-0.974296	-0.617063	1.20072	0.71419	-0.502963	0.754129	0.221641	0.147776	0.884048	1.3413	2.19581	1.20351	1.75185	0.329878	-0.0503709	1.00528	0.203004	0.612004	-0.516572	0.159126	-0.481301	0.330896	2.30801	0.53885	0.797819	0.463	-0.0852758	1.85093	1.3584	-0.587192	-0.689025	-2.3554	-1.80348	-0.797819	-0.201932	0.0637108	1.82938	0.0637108	1.00528
PHp	0.035556	-0.158134	1.01135	0.179685	0.33137	0.749283	0.301196	0.0710287	-0.129202	0.0333778	0.129202	0.124026	0.172262	0.495397	-0.0825349	-0.0582618	0.0769545	0.128529	0.591298	-0.110274	-0.148996	0.0675935	0.311942	-0.036508	-0.0710182	-0.0334834	-0.0250465	0.506033	0.702925	1.59044	0.289471	0.0113284	-0.134738	0.383014	0.26804	1.63505	0.813792	0.785837	1.76286	-0.218822	-0.00474676	-1.298	0.0988049	-0.481394	0.114011	0.0958021	0.630069	-0.0761548	0.777057
PtC	-0.89806	0.118495	0.546791	1.89652	0.981221	1.00679	1.99001	-0.358534	-1.19857	0.588739	-1.71631	-0.191622	0.364175	-0.515852	0.208541	2.65996	3.21858	1.56421	1.60028	3.66763	3.72051	-0.596788	2.17718	3.03073	2.53104	3.49827	1.89652	-0.0857875	-0.151375	0.41443	-2.62114	-0.303927	1.2434	-0.742189	-1.4199	-1.05624	-2.29509	-0.976466	-0.172466	-2.97573	-2.29703	-2.38598	-3.70893	-1.91954	-0.679276	0.325074	2.93411	-0.314056	0.511561
PU	1.25313	0.172812	0.170509	0.365437	0.305384	-1.62204	-0.557926	0.370862	-0.408431	-1.11995	-0.281182	-0.580949	-0.690045	0.131024	-0.293737	0.613383	0.668823	1.61968	0.187838	0.611507	0.643331	0.0147456	2.22072	0.617813	1.73071	0.026193	0.617813	1.54152	0.232849	0.819907	0.915074	1.9515	-0.305882	2.70866	2.22072	3.30268	3.02519	-0.399987	2.07724	-1.42346	0.592731	0.345011	-2.50757	0.267372	0.72252	0.721221	-0.789007	-0.274987	2.6904
TCtx	0.41136	0.631878	0.0186063	-0.274914	-0.109167	-1.30806	0.159995	-0.571328	-0.652009	-0.79693	-0.522089	-0.757525	0.941127	-0.757525	-1.13926	0.878416	1.77037	1.30742	0.938487	1.07018	2.13801	1.25485	1.64978	1.44401	1.1446	2.69008	0.352275	1.53	0.121767	1.15653	-0.311514	0.454246	0.550818	-0.0552803	-0.243831	0.0146599	-0.0588862	-0.473762	-0.0436585	0.00958891	-0.60872	0.0293959	-0.0345768	-0.573696	-0.0270034	0.506913	0.213095	0.0573622	0.757525
[truncated: 78 more columns]

## Sheet: Fig_03C
Area	% of changed	n-HexSphingolipid	Lyso-phospholipid	Phospholipid	Ganglioside	Ceramide	Lyso-sphingomyelin	Plasmalogen	Sphingomyelin	Lyso-n-HexSphingolipid	Lyso-plasmalogen	NANA
PtC	0.579545	14	7	8	11	4	0	2	2	1	1	1
CA	0.25	15	2	3	0	1	0	0	0	1	0	0
PU	0.125	0	6	1	0	1	1	1	1	0	0	0
CBM	0.0340909	0	0	0	0	1	2	0	0	0	0	0
FrC	0.0113636	1	0	0	0	0	0	0	0	0	0	0
Sum	1	30	15	12	11	7	3	3	3	2	1	1

## Sheet: Fig_04A
Primary ID	M33.pq[1] × 0.817984	M33.pq[1]cvSE × 2.00155
$M33.DA(EarlyPD)	-0.366908	0.244442
LPE 18:2	-0.149246	0.195128
LPE 22:5	-0.143958	0.16739
LPE 22:6	-0.129239	0.137666
Gb3Sph d18:1	-0.128543	0.125347
LPE 20:4	-0.128425	0.164243
Gb3Cer d18:1/18:0	-0.0969007	0.138037
HexCer d18:1/18:0	-0.0875281	0.157971
LPE 22:4	-0.0610735	0.128024
Gb3Cer d18:1/16:0	-0.0580394	0.110953
PC 38:4	-0.0509171	0.169412
LPE 16:0	-0.0494704	0.103518
PC 36:4	-0.0473134	0.167078
PE 36:1	-0.0471985	0.102439
Ceramide d18:1/26:5	-0.0414223	0.172119
Lyso-sphingomyelin 16:1	-0.0398704	0.115427
HexCer d18:1/22:0-OH	-0.0395162	0.103736
Hex2Cer d18:1/24:2-OH	-0.0318537	0.10087
HexSph -28	-0.0309864	0.111027
Hex2Cer d18:1/18:0	-0.0247027	0.155717
HexCer d18:1/20:0-OH	-0.0223917	0.121979
PE 36:3	-0.019956	0.151027
Ceramide d18:1/20:5	-0.0195002	0.111585
Ceramide d18:1/22:0	-0.0185494	0.145896
Ceramide d18:1/24:1	-0.0162308	0.0826044
LPE 18:1	-0.0118075	0.112884
PE 40:4	-0.00897039	0.13986
SM C34:2	-0.00866443	0.179268
Hex2Cer d18:1/24:0	-0.00861288	0.123434
Gb4Cer d18:1/16:0	-0.00827534	0.0772745
PE 34:1	-0.00795439	0.123923
PE(P) 18:1/16:0	-0.00752353	0.120908
PE 36:5	-0.00552797	0.118242
PE 38:4	-0.00433158	0.153004
HexCer d18:1/24:1-OH	-0.000245708	0.110969
Ceramide d18:1/22:5	0.00279509	0.0560532
PC 36:1	0.00639778	0.14939
PE 40:5	0.00699524	0.122212
PC 40:5	0.00894131	0.110457
Ceramide d18:1/20:0	0.0093238	0.12003
PE(P) 18:0/22:4	0.00948817	0.150169
PC 34:2	0.00983244	0.143448
LPC 20:4	0.0106217	0.128536
Hex2Cer d18:1/24:1	0.0115465	0.12994
PC 38:7	0.0128783	0.104717
Lyso-sphingomyelin 18:1	0.0141402	0.118489
PE(P) 18:0/18:1	0.0142912	0.134061
PE(P) 18:0/20:4	0.015069	0.171433
LPC 22:5	0.0164438	0.104626
PC 38:5	0.0173932	0.117453
PE(P) 18:0/22:5	0.0178328	0.130924
HexCer d18:1/18:0-OH	0.0188028	0.0994573
HexCer d18:1/26:1-OH	0.0207864	0.106561
HexCer d18:1/26:0	0.0246262	0.145936
Ceramide d18:1/24:0	0.0248411	0.0764871
HexCer d18:1/18:1	0.0258851	0.138239
Lyso-509	0.0269737	0.0697149
HexCer d18:1/16:0	0.0291176	0.111801
PE 36:4	0.0295458	0.108512
HexCer d18:1/24:0	0.0297346	0.137384
Ceramide d18:1/20:4	0.0346803	0.0435052
PE 36:2	0.0348589	0.0944115
GM1 d18:1/16:0	0.0349296	0.142463
GM1 d18:1/20:1	0.0360828	0.125724
HexCer d18:1/24:1	0.0370119	0.101575
HexSph d18:1 (quant)	0.0372571	0.103068
Ceramide d18:1/22:1	0.0374949	0.077815
Ceramide d18:1/22:1-OH	0.0388293	0.126648
Ceramide d18:1/24:2	0.0426986	0.0321579
PE(P) 16:0/22:5	0.0462377	0.0616522
Hex2Cer d18:1/16:0	0.0466403	0.138357
HexCer d18:1/16:1	0.0469793	0.101801
LPC 18:2	0.047185	0.111194
GM3 d18:1/18:0	0.0474316	0.0999729
HexCer d18:1/26:1	0.0475155	0.117179
Ceramide d18:1/24:0-OH	0.0480403	0.0908335
PE(P) 16:0/22:4	0.0494673	0.141147
PC 40:8	0.0505967	0.0793419
HexCer d18:1/24:0-OH	0.0510034	0.136523
PE 40:8	0.0524327	0.0952599
PE(P) 16:0/22:6	0.0537727	0.0978019
PE(P) 16:0/18:1	0.0547364	0.120199
LPC 22:6	0.0567849	0.0688747
SM C34:3	0.0574563	0.12486
PE(P) 16:0/20:4	0.0584182	0.124764
GM1 d18:1/24:1	0.0605553	0.151185
PC 38:6	0.0631492	0.0756354
LPE(P) 16:0	0.0634507	0.0812943
Ceramide d18:1/24:6	0.0696277	0.0847037
PE 38:6	0.0696688	0.103525
HexCer d18:1/24:2-OH	0.069904	0.0846727
PC 40:4	0.0712073	0.0905683
PE(P) 18:1/22:4	0.0714955	0.114496
PE(P) 18:1/18:1	0.0734891	0.118051
Sphingomyelin d18:1/18:2	0.0735147	0.100193
GM2 d18:1/16:0	0.0737834	0.117121
Hex2Cer d18:1/24:1-OH	0.0746706	0.0492961
GM1 d18:1/18:1	0.0761865	0.0933787
PC 36:2	0.076967	0.0875037
Ceramide d18:1/24:1-OH	0.0771187	0.0923193
PE 34:2	0.0778776	0.0917432
GM1 d18:1/18:0	0.0784974	0.100777
PC 36:5	0.0794439	0.0943668
PE(P) 18:0/22:6	0.0820958	0.0971671
PE 40:6	0.0833534	0.0791397
Hex2Sph d18:1	0.0852146	0.116349
GM1 d18:1/22:0	0.0854343	0.119586
NANA	0.0857934	0.103145
HexCer d18:1/26:0-OH	0.0858719	0.0644616
PC 40:6	0.0871732	0.0860625
Ceramide d18:1/16:0-OH	0.0880895	0.0913077
PE 38:5	0.0911283	0.0831457
Ceramide d18:1/20:1	0.0914933	0.123383
LPC 22:4	0.0950061	0.125642
PE 38:7	0.0951145	0.0833153
PE 40:7	0.0962503	0.0609249
PC 40:7	0.100496	0.0957871
LPE(P) 18:0	0.102226	0.0530545
Ceramide d18:1/18:0	0.102514	0.0900167
GM2 d18:1/18:0	0.102776	0.0911686
Ceramide d18:1/16:1	0.105387	0.119734
Ceramide d18:1/26:6	0.107899	0.0754807
PE(P) 18:1/20:4	0.107966	0.0920054
Ceramide d18:1/18:0-OH	0.115715	0.0948867
LPC 18:0	0.116877	0.0723327
PE(P) 18:1/22:5	0.118171	0.0824715
GM2 d18:1/20:0	0.119043	0.0875492
LPC 16:0	0.124987	0.069042
LPC 18:1	0.126126	0.0523236
GM1 d18:1/20:0	0.130849	0.119828
PE(P) 18:1/22:6	0.147757	0.0661205
Ceramide d18:1/22:6	0.152548	0.106787
GM2 d18:1/18:1	0.154543	0.0796267
Ceramide d18:1/16:0	0.159037	0.122906
Ceramide d18:1/18:1	0.169428	0.0819739
LPE(P) 18:1	0.179356	0.0907676
$M33.DA(LatePD)	0.366908	0.244442

[truncated: 9 more sheets: Fig_04B, Fig_04C-G, Fig_05A, Fig_05B-C, Fig_06, Fig_S02, Fig_S03, Fig_S04A-B, Fig_S05]
